# Supplementary material for: Diethyl [2,2,2-trifluoro-1-phenyl­sulfonyl­amino-1-(trifluoro­meth­yl)eth­yl]phospho­nate
Source: Acta Crystallogr Sect E Struct Rep Online. 2008 Jul 5;64(Pt 8):o1425. doi: 10.1107/S1600536808020175 (PMC2600860; doi:10.1107/S1600536808020175)
Supplement: Supplementary file 1 [file e-64-o1425-sup1.cif]

##############################################################################
###                                                                        ###
###        Electronic paper (Acta Crystallographica Section E)             ###
###                                                                        ###
##############################################################################
#                                                                            #
# This CIF contains the data in a paper accepted for publication in Acta     #
# Crystallographica Section E. It conforms to the requirements of Notes      #
# for Authors for Section E, and has been peer reviewed under the auspices   #
# of the IUCr Commission on Journals.                                        #
#                                                                            #
# Full details of the Crystallographic Information File format               #
# are given in the paper "The Crystallographic Information File (CIF):       #
# a New Standard Archive File for Crystallography" by S. R. Hall, F. H.      #
# Allen and I. D. Brown [Acta Cryst. (1991), A47, 655-685].                  #
#                                                                            #
# The current version of the core CIF dictionary is obtainable from          #
# ftp://ftp.iucr.org/pub/cif_core.dic. The current version number is 2.4.    #
#                                                                            #
# Software is freely available for graphical display of the structure(s) in  #
# this CIF.  For information consult the CIF home page http://www.iucr.org/  #
# cif/home.html                                                              #
#                                                                            #
# This file may be used for bona fide research purposes within the           #
# scientific community so long as proper attribution is given to the journal # 
# article from which it was obtained.                                        #
#                                                                            #
##############################################################################
                                             
data_global
_audit_creation_method     'form.cif (version 2.0)'
_journal_data_validation_number     ?
_journal_date_recd_electronic     2008-06-10
_journal_date_accepted     2008-07-01
_journal_name_full     'Acta Crystallographica, Section E'
_journal_year     2008
_journal_volume     64
_journal_issue      8
_journal_page_first     o1425
_journal_page_last     o1425
_journal_paper_category     QO
_journal_coeditor_code     SI2094
_publ_contact_author_name     'Rudy J Richardson'
_publ_contact_author_address
;
University of Michigan
Toxicology Program
1420 Washington Heights
Ann Arbor, MI 48109-2029
;
_publ_contact_author_email     rjrich@umich.edu
_publ_contact_author_fax     '+1 734-763-8095'
_publ_contact_author_phone     '+1 734-936-0769'
_publ_section_title
;
Diethyl
[2,2,2-trifluoro-1-phenylsulfonylamino-1-(trifluoromethyl)ethyl]phosphonate
;
loop_
    _publ_author_name
    _publ_author_footnote
    _publ_author_address
    'Wijeyesakere, Sanjeeva J.' .
;
University of Michigan
Toxicology Program
1420 Washington Heights
Ann Arbor, MI 48109-2029
USA
;
    'Nasser, Faik A.' .
;
University of Michigan
Toxicology Program
1420 Washington Heights
Ann Arbor, MI 48109-2029
USA
;
    'Kampf, Jeff W.' .
;
University of Michigan
Department of Chemistry
930 N. University
Ann Arbor, MI 48109-1055
USA
;
    'Aksinenko, Alexey Y.' .
;
Institute of Physiologically Active Compounds
Russian Academy of Sciences
Chernogolovka, Moscow Region 142432, Russian Federation
;
    'Sokolov, Vladimir B.' .
;
Institute of Physiologically Active Compounds
Russian Academy of Sciences
Chernogolovka, Moscow Region 142432, Russian Federation
;
    'Malygin, Vladimir V.'
;
Deceased.
;
;
Institute of Physiologically Active Compounds
Russian Academy of Sciences
Chernogolovka, Moscow Region 142432, Russian Federation
;
    'Makhaeva, Galina F.' .
;
Institute of Physiologically Active Compounds
Russian Academy of Sciences
Chernogolovka, Moscow Region 142432, Russian Federation
;
    'Richardson, Rudy J.' .
;
University of Michigan
Toxicology Program
1420 Washington Heights
Ann Arbor, MI 48109-2029
USA
;
data_I
_chemical_name_systematic
;
Diethyl
[2,2,2-trifluoro-1-phenylsulfonylamino-1-(trifluoromethyl)ethyl]phosphonate
;
_chemical_name_common     ?
_chemical_formula_moiety     'C13 H16 F6 N O5 P S'
_chemical_formula_sum     'C13 H16 F6 N O5 P S'
_chemical_formula_structural     ?
_chemical_formula_analytical     ?
_chemical_formula_iupac     'C13 H16 F6 N O5 P S'
_chemical_formula_weight     443.3
_chemical_melting_point     ?
_symmetry_cell_setting     monoclinic
_symmetry_space_group_name_H-M     'P 21/n'
_symmetry_space_group_name_Hall     '-P 2yn'
loop_
    _symmetry_equiv_pos_as_xyz
    'x, y, z'
    '-x+1/2, y+1/2, -z+1/2'
    '-x, -y, -z'
    'x-1/2, -y-1/2, z-1/2'
_cell_length_a     11.6913(15)
_cell_length_b     10.1375(13)
_cell_length_c     15.5955(19)
_cell_angle_alpha     90.00
_cell_angle_beta     93.264(2)
_cell_angle_gamma     90.00
_cell_volume     1845.4(4)
_cell_formula_units_Z     4
_cell_measurement_reflns_used     6567
_cell_measurement_theta_min     2.92
_cell_measurement_theta_max     28.26
_cell_measurement_temperature     113(2)
_exptl_crystal_description     plate
_exptl_crystal_colour     colourless
_exptl_crystal_size_max     0.60
_exptl_crystal_size_mid     0.42
_exptl_crystal_size_min     0.40
_exptl_crystal_size_rad     ?
_exptl_crystal_density_diffrn     1.596
_exptl_crystal_density_meas     ?
_exptl_crystal_density_method     'not measured'
_exptl_crystal_F_000     904
_exptl_absorpt_coefficient_mu     0.345
_exptl_absorpt_correction_type     multi-scan
_exptl_absorpt_process_details     '(SADABS; Sheldrick, 2003)'
_exptl_absorpt_correction_T_min     0.8196
_exptl_absorpt_correction_T_max     0.8743
_exptl_special_details
;
2103 frames \\times 20 sec @ 4.980 cm; 0.3 \% scans in \w & \f
;
_diffrn_ambient_temperature     113(2)
_diffrn_radiation_type     MoK\a
_diffrn_radiation_wavelength     0.71073
_diffrn_radiation_source     'fine-focus sealed tube'
_diffrn_radiation_monochromator     graphite
_diffrn_measurement_device_type     'Bruker SMART CCD area-detector'
_diffrn_measurement_method     '\f and \w'
_diffrn_detector_area_resol_mean     ?
_diffrn_reflns_number     20001
_diffrn_reflns_av_R_equivalents     0.0222
_diffrn_reflns_av_sigmaI/netI     0.0153
_diffrn_reflns_theta_min     2.92
_diffrn_reflns_theta_max     28.27
_diffrn_reflns_theta_full     28.27
_diffrn_measured_fraction_theta_max     0.998
_diffrn_measured_fraction_theta_full     0.998
_diffrn_reflns_limit_h_min     -15
_diffrn_reflns_limit_h_max     15
_diffrn_reflns_limit_k_min     -13
_diffrn_reflns_limit_k_max     13
_diffrn_reflns_limit_l_min     -20
_diffrn_reflns_limit_l_max     20
_refine_special_details
;
Refinement of <i>F</i>^2^ against ALL reflections. The weighted <i>R</i>-factor
<i>wR</i> and goodness of fit <i>S</i> are based on <i>F</i>^2^, conventional
<i>R</i>-factors <i>R</i> are based on <i>F</i>, with <i>F</i> set to zero for
negative <i>F</i>^2^. The threshold expression of <i>F</i>^2^ >
\s(<i>F</i>^2^) is used only for calculating <i>R</i>-factors(gt) <i>etc</i>.
and is not relevant to the choice of reflections for refinement.
<i>R</i>-factors based on <i>F</i>^2^ are statistically about twice as large
as those based on <i>F</i>, and <i>R</i>- factors based on ALL data will be
even larger.
;
_reflns_number_total     4568
_reflns_number_gt     4027
_reflns_threshold_expression     I>2\s(I)
_refine_ls_structure_factor_coef     Fsqd
_refine_ls_matrix_type     full
_refine_ls_R_factor_all     0.0342
_refine_ls_R_factor_gt     0.0290
_refine_ls_wR_factor_ref     0.0821
_refine_ls_goodness_of_fit_ref     1.0335
_refine_ls_restrained_S_all     1.035
_refine_ls_number_reflns     4568
_refine_ls_number_parameters     246
_refine_ls_number_restraints     0
_refine_ls_hydrogen_treatment     constr
_refine_ls_weighting_scheme     calc
_refine_ls_weighting_details
            'w = 1/[\s^2^(Fo^2^)+(0.0427P)^2^+0.6948P] where P=(Fo^2^+2Fc^2^)/3'
_refine_ls_shift/su_max     0.001
_refine_ls_shift/su_mean     0.000
_refine_diff_density_max     0.336
_refine_diff_density_min     -0.328
_refine_ls_extinction_method     none
_refine_ls_extinction_coef     ?
loop_
    _atom_type_symbol
    _atom_type_description
    _atom_type_scat_dispersion_real
    _atom_type_scat_dispersion_imag
    _atom_type_scat_source
    'C' 'C' 0.0033 0.0016
                         'International Tables Vol C Tables 4.2.6.8 and 6.1.1.4'
    'H' 'H' 0.0000 0.0000
                         'International Tables Vol C Tables 4.2.6.8 and 6.1.1.4'
    'N' 'N' 0.0061 0.0033
                         'International Tables Vol C Tables 4.2.6.8 and 6.1.1.4'
    'O' 'O' 0.0106 0.0060
                         'International Tables Vol C Tables 4.2.6.8 and 6.1.1.4'
    'F' 'F' 0.0171 0.0103
                         'International Tables Vol C Tables 4.2.6.8 and 6.1.1.4'
    'P' 'P' 0.1023 0.0942
                         'International Tables Vol C Tables 4.2.6.8 and 6.1.1.4'
    'S' 'S' 0.1246 0.1234
                         'International Tables Vol C Tables 4.2.6.8 and 6.1.1.4'
_computing_data_collection     'SMART (Bruker, 1998)'
_computing_cell_refinement     'SAINT (Bruker, 2003)'
_computing_data_reduction     'SAINT (Bruker, 2003)'
_computing_structure_solution     'SHELXTL (Sheldrick, 2008)'
_computing_structure_refinement     'SHELXTL (Sheldrick, 2008)'
_computing_molecular_graphics     'SHELXTL (Sheldrick, 2008)'
_computing_publication_material     'SHELXTL (Sheldrick, 2008)'
loop_
    _atom_site_type_symbol
    _atom_site_label
    _atom_site_fract_x
    _atom_site_fract_y
    _atom_site_fract_z
    _atom_site_U_iso_or_equiv
    _atom_site_adp_type
    _atom_site_calc_flag
    _atom_site_refinement_flags
    _atom_site_occupancy
    _atom_site_disorder_assembly
    _atom_site_disorder_group
    P P1 0.64284(3) 0.17485(3) 0.04487(2) 0.02726(9) Uani d . 1 . .
    S S1 0.33796(3) 0.15018(3) 0.174771(18) 0.02622(8) Uani d . 1 . .
    N N1 0.46059(9) 0.12554(10) 0.13045(6) 0.0247(2) Uani d . 1 . .
    H H1A 0.4569 0.0699 0.0870 0.030 Uiso calc R 1 . .
    F F1 0.73735(8) 0.14398(10) 0.24829(6) 0.0445(2) Uani d . 1 . .
    F F2 0.66649(8) -0.02537(9) 0.17986(5) 0.0429(2) Uani d . 1 . .
    F F3 0.57711(8) 0.05961(9) 0.28299(5) 0.0412(2) Uani d . 1 . .
    F F4 0.56725(9) 0.33003(9) 0.27115(5) 0.0434(2) Uani d . 1 . .
    F F5 0.67125(8) 0.38612(9) 0.16867(6) 0.0415(2) Uani d . 1 . .
    F F6 0.48768(7) 0.39288(8) 0.14967(5) 0.03547(19) Uani d . 1 . .
    C C1 0.26341(11) 0.26504(13) 0.10763(7) 0.0255(2) Uani d . 1 . .
    C C2 0.24216(12) 0.23293(14) 0.02114(8) 0.0307(3) Uani d . 1 . .
    H H2A 0.2676 0.1513 -0.0009 0.037 Uiso calc R 1 . .
    C C3 0.18337(14) 0.32241(16) -0.03191(9) 0.0398(3) Uani d . 1 . .
    H H3A 0.1682 0.3022 -0.0909 0.048 Uiso calc R 1 . .
    C C4 0.14648(15) 0.44131(17) 0.00055(9) 0.0435(4) Uani d . 1 . .
    H H4A 0.1074 0.5028 -0.0366 0.052 Uiso calc R 1 . .
    C C5 0.16614(14) 0.47135(16) 0.08707(9) 0.0402(3) Uani d . 1 . .
    H H5A 0.1391 0.5522 0.1091 0.048 Uiso calc R 1 . .
    C C6 0.22553(12) 0.38277(14) 0.14136(8) 0.0313(3) Uani d . 1 . .
    H H6A 0.2399 0.4026 0.2005 0.038 Uiso calc R 1 . .
    C C7 0.57400(11) 0.18007(12) 0.15084(8) 0.0258(2) Uani d . 1 . .
    C C8 0.57452(12) 0.32405(14) 0.18606(9) 0.0326(3) Uani d . 1 . .
    C C9 0.63978(13) 0.08914(14) 0.21698(9) 0.0342(3) Uani d . 1 . .
    C C10 0.86488(14) 0.16185(18) 0.02046(12) 0.0464(4) Uani d . 1 . .
    H H10A 0.8876 0.2351 -0.0170 0.056 Uiso calc R 1 . .
    H H10B 0.8423 0.0853 -0.0161 0.056 Uiso calc R 1 . .
    C C11 0.96179(17) 0.1256(3) 0.08278(18) 0.0793(7) Uani d . 1 . .
    H H11A 0.9820 0.2017 0.1194 0.119 Uiso calc R 1 . .
    H H11B 1.0283 0.0995 0.0512 0.119 Uiso calc R 1 . .
    H H11C 0.9386 0.0519 0.1186 0.119 Uiso calc R 1 . .
    C C12 0.50917(13) 0.29279(16) -0.07438(9) 0.0367(3) Uani d . 1 . .
    H H12A 0.4590 0.3713 -0.0728 0.044 Uiso calc R 1 . .
    H H12B 0.4613 0.2134 -0.0674 0.044 Uiso calc R 1 . .
    C C13 0.56368(16) 0.28690(17) -0.15912(10) 0.0455(4) Uani d . 1 . .
    H H13A 0.6155 0.3622 -0.1640 0.068 Uiso calc R 1 . .
    H H13B 0.5040 0.2901 -0.2058 0.068 Uiso calc R 1 . .
    H H13C 0.6071 0.2046 -0.1628 0.068 Uiso calc R 1 . .
    O O1 0.27788(9) 0.02744(10) 0.16554(6) 0.0339(2) Uani d . 1 . .
    O O2 0.36007(9) 0.20787(10) 0.25771(5) 0.0346(2) Uani d . 1 . .
    O O3 0.61539(8) 0.04887(9) 0.00278(6) 0.0311(2) Uani d . 1 . .
    O O4 0.77052(9) 0.20205(12) 0.07141(7) 0.0435(3) Uani d . 1 . .
    O O5 0.59785(9) 0.29985(10) -0.00394(6) 0.0348(2) Uani d . 1 . .
loop_
    _atom_site_aniso_label
    _atom_site_aniso_U_11
    _atom_site_aniso_U_22
    _atom_site_aniso_U_33
    _atom_site_aniso_U_12
    _atom_site_aniso_U_13
    _atom_site_aniso_U_23
    P1 0.02908(17) 0.02691(17) 0.02539(16) 0.00270(12) -0.00198(12) -0.00504(12)
    S1 0.03576(17) 0.02732(16) 0.01571(13) 0.00577(12) 0.00261(11) 0.00207(10)
    N1 0.0305(5) 0.0241(5) 0.0192(4) 0.0051(4) -0.0018(4) -0.0048(4)
    F1 0.0422(5) 0.0527(5) 0.0364(4) 0.0091(4) -0.0185(4) -0.0058(4)
    F2 0.0575(5) 0.0330(4) 0.0363(4) 0.0205(4) -0.0127(4) -0.0031(3)
    F3 0.0557(5) 0.0430(5) 0.0236(4) 0.0084(4) -0.0093(4) 0.0041(3)
    F4 0.0591(6) 0.0422(5) 0.0277(4) 0.0078(4) -0.0074(4) -0.0163(3)
    F5 0.0415(5) 0.0342(5) 0.0479(5) -0.0042(4) -0.0065(4) -0.0146(4)
    F6 0.0423(4) 0.0229(4) 0.0404(4) 0.0082(3) -0.0050(3) -0.0057(3)
    C1 0.0292(6) 0.0292(6) 0.0181(5) 0.0059(5) 0.0025(4) 0.0009(4)
    C2 0.0388(7) 0.0329(7) 0.0202(5) 0.0110(5) 0.0005(5) -0.0027(5)
    C3 0.0523(9) 0.0449(8) 0.0215(6) 0.0175(7) -0.0052(6) -0.0026(5)
    C4 0.0550(9) 0.0439(8) 0.0304(7) 0.0243(7) -0.0075(6) 0.0003(6)
    C5 0.0500(8) 0.0379(8) 0.0320(7) 0.0214(7) -0.0022(6) -0.0062(6)
    C6 0.0371(7) 0.0346(7) 0.0222(5) 0.0100(5) 0.0012(5) -0.0042(5)
    C7 0.0319(6) 0.0237(6) 0.0210(5) 0.0065(5) -0.0062(4) -0.0044(4)
    C8 0.0386(7) 0.0287(6) 0.0294(6) 0.0053(5) -0.0067(5) -0.0091(5)
    C9 0.0412(7) 0.0339(7) 0.0261(6) 0.0100(6) -0.0105(5) -0.0032(5)
    C10 0.0367(8) 0.0492(9) 0.0545(10) -0.0068(7) 0.0128(7) -0.0050(7)
    C11 0.0352(9) 0.110(2) 0.0913(17) 0.0118(11) -0.0041(10) -0.0132(15)
    C12 0.0365(7) 0.0387(8) 0.0345(7) 0.0026(6) -0.0009(5) 0.0107(6)
    C13 0.0660(11) 0.0390(8) 0.0318(7) 0.0067(7) 0.0048(7) 0.0056(6)
    O1 0.0433(5) 0.0309(5) 0.0280(4) -0.0005(4) 0.0077(4) 0.0054(4)
    O2 0.0497(6) 0.0391(5) 0.0150(4) 0.0111(4) 0.0014(4) -0.0011(4)
    O3 0.0386(5) 0.0286(5) 0.0259(4) 0.0044(4) 0.0006(4) -0.0070(4)
    O4 0.0289(5) 0.0543(7) 0.0466(6) 0.0028(5) -0.0028(4) -0.0166(5)
    O5 0.0443(6) 0.0288(5) 0.0308(5) -0.0027(4) -0.0012(4) 0.0026(4)
_geom_special_details
;
All e.s.d.'s (except the e.s.d. in the dihedral angle between two l.s. planes)
are estimated using the full covariance matrix. The cell e.s.d.'s are taken
into account individually in the estimation of e.s.d.'s in distances, angles
and torsion angles; correlations between e.s.d.'s in cell parameters are only
used when they are defined by crystal symmetry. An approximate (isotropic)
treatment of cell e.s.d.'s is used for estimating e.s.d.'s involving l.s.
planes.
;
loop_
    _geom_bond_atom_site_label_1
    _geom_bond_atom_site_label_2
    _geom_bond_site_symmetry_2
    _geom_bond_distance
    _geom_bond_publ_flag
    P1 O3 . 1.4632(10) ?
    P1 O4 . 1.5509(11) ?
    P1 O5 . 1.5545(10) ?
    P1 C7 . 1.8797(13) ?
    S1 O2 . 1.4296(9) ?
    S1 O1 . 1.4321(11) ?
    S1 N1 . 1.6458(11) ?
    S1 C1 . 1.7629(12) ?
    N1 C7 . 1.4549(16) ?
    N1 H1A . 0.8800 ?
    F1 C9 . 1.3361(17) ?
    F2 C9 . 1.3419(16) ?
    F3 C9 . 1.3313(18) ?
    F4 C8 . 1.3359(16) ?
    F5 C8 . 1.3354(18) ?
    F6 C8 . 1.3320(16) ?
    C1 C6 . 1.3870(18) ?
    C1 C2 . 1.3960(16) ?
    C2 C3 . 1.3838(18) ?
    C2 H2A . 0.9500 ?
    C3 C4 . 1.386(2) ?
    C3 H3A . 0.9500 ?
    C4 C5 . 1.390(2) ?
    C4 H4A . 0.9500 ?
    C5 C6 . 1.3923(19) ?
    C5 H5A . 0.9500 ?
    C6 H6A . 0.9500 ?
    C7 C9 . 1.5539(17) ?
    C7 C8 . 1.5594(17) ?
    C10 O4 . 1.4540(19) ?
    C10 C11 . 1.496(3) ?
    C10 H10A . 0.9900 ?
    C10 H10B . 0.9900 ?
    C11 H11A . 0.9800 ?
    C11 H11B . 0.9800 ?
    C11 H11C . 0.9800 ?
    C12 O5 . 1.4687(17) ?
    C12 C13 . 1.501(2) ?
    C12 H12A . 0.9900 ?
    C12 H12B . 0.9900 ?
    C13 H13A . 0.9800 ?
    C13 H13B . 0.9800 ?
    C13 H13C . 0.9800 ?
loop_
    _geom_angle_atom_site_label_1
    _geom_angle_atom_site_label_2
    _geom_angle_atom_site_label_3
    _geom_angle_site_symmetry_1
    _geom_angle_site_symmetry_3
    _geom_angle
    _geom_angle_publ_flag
    O3 P1 O4 . . 117.26(6) ?
    O3 P1 O5 . . 115.62(6) ?
    O4 P1 O5 . . 106.23(6) ?
    O3 P1 C7 . . 108.97(6) ?
    O4 P1 C7 . . 102.36(6) ?
    O5 P1 C7 . . 104.94(6) ?
    O2 S1 O1 . . 120.58(6) ?
    O2 S1 N1 . . 108.97(6) ?
    O1 S1 N1 . . 105.06(6) ?
    O2 S1 C1 . . 108.97(6) ?
    O1 S1 C1 . . 106.92(6) ?
    N1 S1 C1 . . 105.30(5) ?
    C7 N1 S1 . . 130.95(8) ?
    C7 N1 H1A . . 114.5 ?
    S1 N1 H1A . . 114.5 ?
    C6 C1 C2 . . 121.60(11) ?
    C6 C1 S1 . . 120.05(9) ?
    C2 C1 S1 . . 118.34(10) ?
    C3 C2 C1 . . 118.67(12) ?
    C3 C2 H2A . . 120.7 ?
    C1 C2 H2A . . 120.7 ?
    C2 C3 C4 . . 120.41(13) ?
    C2 C3 H3A . . 119.8 ?
    C4 C3 H3A . . 119.8 ?
    C3 C4 C5 . . 120.51(13) ?
    C3 C4 H4A . . 119.7 ?
    C5 C4 H4A . . 119.7 ?
    C4 C5 C6 . . 119.89(13) ?
    C4 C5 H5A . . 120.1 ?
    C6 C5 H5A . . 120.1 ?
    C1 C6 C5 . . 118.90(12) ?
    C1 C6 H6A . . 120.5 ?
    C5 C6 H6A . . 120.5 ?
    N1 C7 C9 . . 109.28(11) ?
    N1 C7 C8 . . 114.70(10) ?
    C9 C7 C8 . . 109.24(10) ?
    N1 C7 P1 . . 103.16(8) ?
    C9 C7 P1 . . 110.27(9) ?
    C8 C7 P1 . . 110.04(9) ?
    F6 C8 F5 . . 107.48(12) ?
    F6 C8 F4 . . 108.02(11) ?
    F5 C8 F4 . . 106.43(11) ?
    F6 C8 C7 . . 110.65(10) ?
    F5 C8 C7 . . 110.84(11) ?
    F4 C8 C7 . . 113.15(11) ?
    F3 C9 F1 . . 107.88(11) ?
    F3 C9 F2 . . 106.91(12) ?
    F1 C9 F2 . . 107.63(12) ?
    F3 C9 C7 . . 111.92(11) ?
    F1 C9 C7 . . 112.07(12) ?
    F2 C9 C7 . . 110.20(10) ?
    O4 C10 C11 . . 106.50(16) ?
    O4 C10 H10A . . 110.4 ?
    C11 C10 H10A . . 110.4 ?
    O4 C10 H10B . . 110.4 ?
    C11 C10 H10B . . 110.4 ?
    H10A C10 H10B . . 108.6 ?
    C10 C11 H11A . . 109.5 ?
    C10 C11 H11B . . 109.5 ?
    H11A C11 H11B . . 109.5 ?
    C10 C11 H11C . . 109.5 ?
    H11A C11 H11C . . 109.5 ?
    H11B C11 H11C . . 109.5 ?
    O5 C12 C13 . . 110.09(13) ?
    O5 C12 H12A . . 109.6 ?
    C13 C12 H12A . . 109.6 ?
    O5 C12 H12B . . 109.6 ?
    C13 C12 H12B . . 109.6 ?
    H12A C12 H12B . . 108.2 ?
    C12 C13 H13A . . 109.5 ?
    C12 C13 H13B . . 109.5 ?
    H13A C13 H13B . . 109.5 ?
    C12 C13 H13C . . 109.5 ?
    H13A C13 H13C . . 109.5 ?
    H13B C13 H13C . . 109.5 ?
    C10 O4 P1 . . 123.57(10) ?
    C12 O5 P1 . . 122.10(9) ?
loop_
    _geom_hbond_atom_site_label_D
    _geom_hbond_atom_site_label_H
    _geom_hbond_atom_site_label_A
    _geom_hbond_site_symmetry_A
    _geom_hbond_distance_DH
    _geom_hbond_distance_HA
    _geom_hbond_distance_DA
    _geom_hbond_angle_DHA
    _geom_hbond_publ_flag
    N1 H1A O3 . 0.88 2.34 2.8730(14) 119.0 yes
    N1 H1A O3 3_655 0.88 2.00 2.8324(14) 157.7 yes
