# Supplementary material for: Diethyl [2,2,2-trifluoro-1-phenyl­sulfonyl­amino-1-(trifluoro­meth­yl)eth­yl]phospho­nate
Source: Acta Crystallogr Sect E Struct Rep Online. 2008 Jul 5;64(Pt 8):o1425. doi: 10.1107/S1600536808020175 (PMC2600860; doi:10.1107/S1600536808020175)
Supplement: Supplementary file 2 [file e-64-o1425-Isup2.hkl]

# 
# h,k,l, Fc-squared, Fo-squared, sigma(Fo-squared) and status flag 
# 
data_I
_shelx_title ' fn541n in P2(1)/n' 
_shelx_refln_list_code          4 
_shelx_F_calc_maximum      176.71 
_exptl_crystal_F_000       904.00 
_reflns_d_resolution_high  0.7504 
 
loop_ 
 _symmetry_equiv_pos_as_xyz 
 'x, y, z' 
 '-x+1/2, y+1/2, -z+1/2' 
 '-x, -y, -z' 
 'x-1/2, -y-1/2, z-1/2' 
 
_cell_length_a    11.6913 
_cell_length_b    10.1375 
_cell_length_c    15.5955 
_cell_angle_alpha  90.000 
_cell_angle_beta   93.264 
_cell_angle_gamma  90.000 
 
_shelx_F_squared_multiplier     1.000 
 
loop_ 
 _refln_index_h 
 _refln_index_k 
 _refln_index_l 
 _refln_F_squared_calc 
 _refln_F_squared_meas 
 _refln_F_squared_sigma 
 _refln_observed_status 
   2   0   0     4033.85     4339.39    103.21 o 
   4   0   0     3080.71     2797.86     38.68 o 
   6   0   0      491.62      418.52      7.03 o 
   8   0   0      672.84      659.19      9.32 o 
  10   0   0     3289.19     3429.28     59.39 o 
  12   0   0      656.51      627.88     19.73 o 
  14   0   0      174.33      175.98      8.78 o 
   2   1   0     9122.40     9215.10    108.95 o 
   3   1   0    27345.34    27452.78    263.38 o 
   4   1   0     2580.05     2646.03     24.26 o 
   5   1   0       23.67       35.64      0.88 o 
   6   1   0      169.99      202.27      2.67 o 
   7   1   0      134.45      121.18      1.89 o 
   8   1   0      980.88     1053.66     10.54 o 
   9   1   0      143.79      135.41      2.57 o 
  10   1   0      357.15      328.45      5.00 o 
  11   1   0      358.37      343.89      7.06 o 
  12   1   0       55.18       54.83      2.94 o 
  13   1   0      141.10      141.72      5.47 o 
  14   1   0       22.52       25.07      2.97 o 
  15   1   0       20.60       16.49      3.18 o 
   0   2   0    11621.12    11930.16    163.04 o 
   1   2   0     2581.31     2669.38     28.62 o 
   2   2   0       35.04       36.28      0.84 o 
   3   2   0     1092.38     1158.25     10.91 o 
   4   2   0      421.51      479.73      5.10 o 
   5   2   0      384.01      380.10      4.12 o 
   6   2   0      916.02     1031.66     10.07 o 
   7   2   0     2549.51     2706.57     25.20 o 
   8   2   0      403.74      393.72      4.66 o 
   9   2   0     1222.59     1233.19     16.28 o 
  10   2   0      407.50      426.86      6.93 o 
  11   2   0      214.56      222.67      5.37 o 
  12   2   0       63.31       48.21      2.74 o 
  13   2   0      306.59      315.10      7.16 o 
  14   2   0       60.27       54.60      3.85 o 
  15   2   0       26.78       36.15      3.58 o 
   1   3   0     5263.08     5526.90     53.75 o 
   2   3   0     1000.66     1103.96     11.18 o 
   3   3   0     2424.01     2295.56     21.22 o 
   4   3   0     1778.95     1859.07     16.39 o 
   5   3   0       90.96       67.84      1.32 o 
   6   3   0      916.12      912.00      9.09 o 
   7   3   0     2338.22     2325.12     21.89 o 
   8   3   0      569.07      502.64      7.53 o 
   9   3   0      565.13      488.08      7.53 o 
  10   3   0       41.90       45.81      2.16 o 
  11   3   0      298.60      274.53      5.24 o 
  12   3   0      143.38      141.22      4.29 o 
  13   3   0       51.53       53.58      3.07 o 
  14   3   0        0.12       -2.26      2.47 o 
  15   3   0        2.29        1.32      3.34 o 
   0   4   0     5193.53     4821.76     66.28 o 
   1   4   0       17.61       16.35      0.64 o 
   2   4   0      897.81      921.70      8.99 o 
   3   4   0    10923.27    11556.61    104.12 o 
   4   4   0        1.20        2.84      0.51 o 
   5   4   0      121.31       83.68      1.49 o 
   6   4   0     1528.49     1549.07     15.44 o 
   7   4   0        0.90        1.11      0.88 o 
   8   4   0       46.84       35.44      1.72 o 
   9   4   0      282.92      296.42      5.30 o 
  10   4   0      300.84      282.60      5.27 o 
  11   4   0        1.02        0.03      1.52 o 
  12   4   0        1.89       -0.81      1.86 o 
  13   4   0       98.17      100.07      3.89 o 
  14   4   0        4.00        0.84      2.53 o 
   1   5   0       49.00       48.34      1.08 o 
   2   5   0      158.96      174.29      2.20 o 
   3   5   0     2540.58     2614.95     22.94 o 
   4   5   0      279.58      288.38      3.48 o 
   5   5   0      904.72      927.51     10.24 o 
   6   5   0      284.02      280.78      4.26 o 
   7   5   0     2414.92     2415.93     30.14 o 
   8   5   0      810.92      819.47     11.55 o 
   9   5   0      532.85      508.11      8.01 o 
  10   5   0       42.73       41.89      2.09 o 
  11   5   0       55.97       55.03      2.50 o 
  12   5   0      169.85      181.25      4.26 o 
  13   5   0        0.67       -0.30      2.33 o 
  14   5   0        5.69        5.91      2.70 o 
   0   6   0     5170.71     5166.05     62.84 o 
   1   6   0      119.85      108.62      1.72 o 
   2   6   0      567.07      518.99      5.30 o 
   3   6   0      191.94      184.09      2.57 o 
   4   6   0     1645.87     1661.43     18.92 o 
   5   6   0     1361.19     1310.48     15.24 o 
   6   6   0      363.60      355.75      5.17 o 
   7   6   0      283.82      262.47      4.76 o 
   8   6   0      295.26      279.77      5.14 o 
   9   6   0       24.56       28.51      1.93 o 
  10   6   0      333.43      326.66      5.98 o 
  11   6   0      197.34      189.56      4.32 o 
  12   6   0       52.56       47.26      2.97 o 
  13   6   0       14.67       12.91      3.18 o 
   1   7   0       89.97       85.81      1.82 o 
   2   7   0     1290.00     1225.82     12.97 o 
   3   7   0      167.70      134.09      2.67 o 
   4   7   0     2925.53     2916.24     32.23 o 
   5   7   0     1632.73     1584.10     18.31 o 
   6   7   0       16.61       14.09      1.39 o 
   7   7   0       79.88       72.37      2.43 o 
   8   7   0       21.82       17.50      1.59 o 
   9   7   0        0.66       -1.76      1.79 o 
  10   7   0        5.61        1.35      1.99 o 
  11   7   0        0.30        0.91      2.16 o 
  12   7   0        0.50        0.14      2.40 o 
  13   7   0      104.12      108.48      4.43 o 
   0   8   0      694.47      669.13     10.98 o 
   1   8   0       27.27       30.71      1.28 o 
   2   8   0      466.11      455.88      6.76 o 
   3   8   0      276.09      256.69      4.22 o 
   4   8   0     2711.98     2746.17     33.82 o 
   5   8   0       11.92       10.27      1.32 o 
   6   8   0      153.30      151.69      4.22 o 
   7   8   0      181.23      164.02      4.53 o 
   8   8   0       39.94       32.60      2.40 o 
   9   8   0       22.40       24.53      2.23 o 
  10   8   0       11.20       11.42      2.20 o 
  11   8   0       42.54       52.06      3.14 o 
  12   8   0        1.03        0.84      2.67 o 
   1   9   0     1349.53     1375.62     16.28 o 
   2   9   0     1743.21     1774.30     23.04 o 
   3   9   0      689.32      682.51     10.17 o 
   4   9   0        3.96        2.91      1.52 o 
   5   9   0       39.68       38.04      2.40 o 
   6   9   0        6.11        5.91      1.79 o 
   7   9   0      573.47      589.33     10.95 o 
   8   9   0      236.34      245.68      6.05 o 
   9   9   0        6.23        6.01      2.20 o 
  10   9   0       43.66       38.55      2.87 o 
  11   9   0        5.43        2.77      2.67 o 
   0  10   0       55.75       63.04      5.44 o 
   1  10   0      816.08      789.50     11.52 o 
   2  10   0      290.68      283.72      5.41 o 
   3  10   0      108.95      107.80      3.14 o 
   4  10   0      196.39      217.77      5.37 o 
   5  10   0      536.07      540.31     10.20 o 
   6  10   0        0.06       -0.47      1.99 o 
   7  10   0       31.10       31.32      2.50 o 
   8  10   0        0.06       -0.37      2.30 o 
   9  10   0      119.58      116.72      4.29 o 
  10  10   0      153.87      149.46      5.00 o 
   1  11   0       73.13       78.41      4.39 o 
   2  11   0        4.73        2.64      2.30 o 
   3  11   0       20.29       19.39      2.53 o 
   4  11   0      120.02      130.27      5.37 o 
   5  11   0        3.18        0.95      2.20 o 
   6  11   0        8.80        6.52      2.36 o 
   7  11   0        9.66        2.40      2.47 o 
   8  11   0        7.95       10.37      2.67 o 
   9  11   0        3.31        0.84      3.38 o 
   0  12   0        7.03       -0.27      5.07 o 
   1  12   0       29.23       26.96      3.72 o 
   2  12   0       17.57       11.69      3.58 o 
   3  12   0        0.68       -2.77      5.00 o 
   4  12   0      126.56      124.66      5.51 o 
   5  12   0      136.17      152.40      6.15 o 
   6  12   0        1.58       -3.21      3.48 o 
   7  12   0       99.52      112.20      5.68 o 
   1  13   0       17.05       16.79      4.26 o 
   2  13   0      116.34      103.85      8.24 o 
   3  13   0        4.33        3.55      5.64 o 
   4  13   0        5.11       -5.30      5.57 o 
 -15   0   1        0.22        2.70      4.32 o 
 -13   0   1        7.16        4.02      3.38 o 
 -11   0   1      107.81       93.55      4.12 o 
  -9   0   1      821.80      713.69     14.26 o 
  -7   0   1      489.35      447.10      6.59 o 
  -5   0   1       16.75        4.83      0.74 o 
  -3   0   1     3630.29     3771.52     51.82 o 
   3   0   1     3900.78     3829.15     52.67 o 
   5   0   1     2342.23     2598.40     36.18 o 
   7   0   1     2753.76     2840.87     39.83 o 
   9   0   1      515.51      573.38      8.51 o 
  11   0   1      384.78      368.79     12.91 o 
  13   0   1      238.19      269.19     11.15 o 
  15   0   1       26.19       27.60      4.97 o 
 -15   1   1       97.62       96.39      4.97 o 
 -14   1   1        5.62        6.66      2.67 o 
 -13   1   1      847.29      873.79     18.55 o 
 -12   1   1       78.04       74.46      3.24 o 
 -11   1   1       39.50       30.07      2.20 o 
 -10   1   1      176.88      161.35      3.72 o 
  -9   1   1     1221.93     1235.04     14.43 o 
  -8   1   1       19.86       17.50      0.88 o 
  -7   1   1     1241.57     1195.75     11.66 o 
  -6   1   1      812.91      916.73      9.02 o 
  -5   1   1      637.89      610.58      6.18 o 
  -4   1   1       89.57      102.13      1.49 o 
  -3   1   1    28094.74    28527.38    299.90 o 
  -2   1   1      396.00      407.91      4.43 o 
  -1   1   1     8454.03     8881.25    148.18 o 
   1   1   1    19686.18    19202.41    301.12 o 
   2   1   1       77.15       58.48      1.01 o 
   3   1   1      314.92      370.27      4.16 o 
   4   1   1     2674.45     2798.06     28.18 o 
   5   1   1     1275.25     1314.77     12.47 o 
   6   1   1      186.71      175.14      2.33 o 
   7   1   1      116.33      132.13      2.16 o 
   8   1   1      383.48      393.82      4.59 o 
   9   1   1      357.45      348.21      4.29 o 
  10   1   1      381.54      397.03      6.49 o 
  11   1   1        1.71        1.42      1.62 o 
  12   1   1      202.80      197.64      5.17 o 
  13   1   1        7.33        6.96      2.43 o 
  14   1   1       16.83       17.64      2.94 o 
  15   1   1       48.18       49.46      3.85 o 
 -15   2   1       21.01       21.45      3.31 o 
 -14   2   1       55.10       43.18      3.41 o 
 -13   2   1       27.82       29.12      2.64 o 
 -12   2   1       26.79       28.58      2.26 o 
 -11   2   1       63.94       69.32      3.04 o 
 -10   2   1     1356.77     1356.53     17.91 o 
  -9   2   1      484.15      462.77      6.32 o 
  -8   2   1      206.45      208.28      3.45 o 
  -7   2   1       32.31       30.03      1.01 o 
  -6   2   1     1178.45     1167.31     11.32 o 
  -5   2   1      454.82      448.21      4.73 o 
  -4   2   1     2097.02     2124.41     21.25 o 
  -3   2   1      776.85      742.88      7.77 o 
  -2   2   1     1004.85     1010.95     10.64 o 
  -1   2   1      947.57      863.25      9.09 o 
   0   2   1     9398.88     9326.19     99.43 o 
   1   2   1     4940.40     4735.95     51.08 o 
   2   2   1     8261.77     8433.51     82.47 o 
   3   2   1     1605.00     1678.56     16.93 o 
   4   2   1        0.08       -0.44      0.44 o 
   5   2   1     4721.29     5176.49     47.03 o 
   6   2   1     1657.08     1851.03     17.80 o 
   7   2   1      913.20      881.70      9.22 o 
   8   2   1       83.80       83.51      1.69 o 
   9   2   1       89.61       79.66      2.20 o 
  10   2   1      271.23      236.86      4.59 o 
  11   2   1       15.75       19.36      1.69 o 
  12   2   1       19.26       15.68      2.06 o 
  13   2   1      205.00      203.01      5.44 o 
  14   2   1       33.12       32.47      3.28 o 
  15   2   1        4.99        4.70      3.18 o 
 -15   3   1       73.54       69.22      4.49 o 
 -14   3   1       34.09       34.46      2.84 o 
 -13   3   1        3.32        1.66      2.13 o 
 -12   3   1        0.25       -1.18      1.89 o 
 -11   3   1       37.58       42.13      2.53 o 
 -10   3   1      244.49      231.72      4.56 o 
  -9   3   1        1.51       -0.10      1.15 o 
  -8   3   1      291.01      299.53      4.49 o 
  -7   3   1      100.54      112.37      2.13 o 
  -6   3   1      663.66      623.72      6.52 o 
  -5   3   1      701.99      760.11      7.64 o 
  -4   3   1      705.21      658.65      6.59 o 
  -3   3   1     1397.10     1518.49     14.26 o 
  -2   3   1     9563.93     9091.12     88.78 o 
  -1   3   1     7018.23     6855.80     62.20 o 
   0   3   1     1590.93     1443.96     13.61 o 
   1   3   1     2084.34     2119.00     20.00 o 
   2   3   1     3767.70     3800.13     37.60 o 
   3   3   1      101.15       85.10      1.49 o 
   4   3   1     1280.61     1235.01     12.87 o 
   5   3   1      190.05      177.30      2.64 o 
   6   3   1      467.81      473.65      5.17 o 
   7   3   1      231.12      239.66      3.51 o 
   8   3   1     1650.82     1693.43     17.91 o 
   9   3   1        6.78        7.33      1.25 o 
  10   3   1     4419.90     4538.82     55.34 o 
  11   3   1       62.77       53.14      2.36 o 
  12   3   1       23.80       22.03      2.23 o 
  13   3   1       32.28       29.09      2.50 o 
  14   3   1      229.34      225.00      6.01 o 
  15   3   1      121.55      123.24      5.57 o 
 -14   4   1        0.26       -2.13      2.53 o 
 -13   4   1        2.62        3.61      2.23 o 
 -12   4   1      902.63      933.52     15.81 o 
 -11   4   1        0.02       -1.52      1.52 o 
 -10   4   1      183.88      180.34      3.99 o 
  -9   4   1      367.24      349.63      5.98 o 
  -8   4   1        2.68        2.26      1.11 o 
  -7   4   1       52.66       45.64      1.79 o 
  -6   4   1     3962.98     4105.67     37.80 o 
  -5   4   1     1119.29     1074.30     10.17 o 
  -4   4   1      138.45      127.74      1.79 o 
  -3   4   1      490.29      484.06      5.17 o 
  -2   4   1     1278.14     1151.60     11.01 o 
  -1   4   1     2244.38     2380.90     22.91 o 
   0   4   1     2489.39     2640.26     26.22 o 
   1   4   1      246.26      280.07      3.18 o 
   2   4   1     1887.57     1920.99     17.91 o 
   3   4   1        3.53        1.28      0.57 o 
   4   4   1      760.43      819.53      9.22 o 
   5   4   1       42.00       35.61      1.15 o 
   6   4   1     2135.75     2028.93     20.95 o 
   7   4   1     2440.51     2506.71     25.71 o 
   8   4   1     1717.53     1661.60     21.32 o 
   9   4   1      341.73      342.23      5.84 o 
  10   4   1      278.60      280.00      5.27 o 
  11   4   1       19.15       19.05      1.79 o 
  12   4   1      101.32      101.22      3.14 o 
  13   4   1      148.53      148.51      4.59 o 
  14   4   1        0.40        0.10      2.53 o 
 -14   5   1      123.39      117.91      4.46 o 
 -13   5   1      280.72      293.14      6.96 o 
 -12   5   1       15.75       17.53      1.96 o 
 -11   5   1      340.70      304.50      6.28 o 
 -10   5   1      633.77      598.89      9.26 o 
  -9   5   1     2462.31     2574.48     32.47 o 
  -8   5   1      733.96      715.17     10.34 o 
  -7   5   1      715.41      724.09     10.27 o 
  -6   5   1      340.06      379.09      5.30 o 
  -5   5   1      584.62      574.94      6.76 o 
  -4   5   1       96.27       87.50      1.49 o 
  -3   5   1      675.57      604.80      6.42 o 
  -2   5   1     1747.54     1757.89     16.59 o 
  -1   5   1      223.93      199.49      2.53 o 
   0   5   1      920.29      942.00      9.59 o 
   1   5   1     5772.31     6245.89     56.66 o 
   2   5   1     1209.94     1209.00     11.69 o 
   3   5   1     1643.23     1713.70     16.72 o 
   4   5   1      251.47      248.58      3.55 o 
   5   5   1       66.39       59.29      1.59 o 
   6   5   1        0.21        0.71      0.95 o 
   7   5   1      105.33      111.83      2.47 o 
   8   5   1       72.74       71.15      2.30 o 
   9   5   1      194.23      172.20      3.78 o 
  10   5   1        8.55        8.72      1.52 o 
  11   5   1       83.14       76.15      2.77 o 
  12   5   1       25.28       24.83      2.09 o 
  13   5   1        8.30       13.24      3.07 o 
  14   5   1      127.98      122.20      5.78 o 
 -13   6   1       57.68       55.54      3.28 o 
 -12   6   1        1.11        1.86      1.93 o 
 -11   6   1       91.14       79.87      2.87 o 
 -10   6   1       69.82       58.21      2.43 o 
  -9   6   1      111.03       95.95      2.87 o 
  -8   6   1        0.21        1.39      1.28 o 
  -7   6   1        1.03        0.61      1.15 o 
  -6   6   1        8.05        5.14      1.11 o 
  -5   6   1      625.38      647.51      8.21 o 
  -4   6   1      145.01      147.06      2.70 o 
  -3   6   1      529.20      596.69      6.35 o 
  -2   6   1       75.24       75.78      1.49 o 
  -1   6   1      514.01      554.13      5.91 o 
   0   6   1      638.39      643.35      6.72 o 
   1   6   1      132.15      116.52      1.86 o 
   2   6   1      234.32      204.93      2.74 o 
   3   6   1      969.97      896.59      9.93 o 
   4   6   1        9.91       12.23      0.95 o 
   5   6   1     2868.02     2913.30     32.13 o 
   6   6   1      333.50      343.38      5.03 o 
   7   6   1      648.72      628.21      9.22 o 
   8   6   1      175.45      151.28      3.48 o 
   9   6   1       74.22       71.28      2.50 o 
  10   6   1      286.21      277.37      6.39 o 
  11   6   1       89.50       89.80      3.58 o 
  12   6   1       27.45       24.80      2.57 o 
  13   6   1      173.88      178.82      5.34 o 
 -13   7   1      159.39      185.04      7.03 o 
 -12   7   1       26.66       21.55      2.64 o 
 -11   7   1       68.34       78.65      3.51 o 
 -10   7   1       36.86       28.24      1.96 o 
  -9   7   1      518.94      527.91      8.51 o 
  -8   7   1       77.92       73.18      2.53 o 
  -7   7   1        4.65        3.72      1.32 o 
  -6   7   1       54.91       52.77      2.13 o 
  -5   7   1     1056.29     1060.68     12.77 o 
  -4   7   1      389.99      394.97      5.61 o 
  -3   7   1      521.09      514.63      6.82 o 
  -2   7   1      264.91      243.14      3.41 o 
  -1   7   1      179.05      178.01      2.84 o 
   0   7   1     1026.51     1079.13     11.76 o 
   1   7   1      740.26      759.77      8.51 o 
   2   7   1     1993.99     1992.85     22.40 o 
   3   7   1      377.84      347.74      5.03 o 
   4   7   1       82.81       76.76      2.09 o 
   5   7   1      186.30      168.82      3.18 o 
   6   7   1      473.78      456.79      7.33 o 
   7   7   1     2393.91     2302.48     33.85 o 
   8   7   1      109.20      116.89      3.78 o 
   9   7   1      306.06      304.19      6.79 o 
  10   7   1      338.95      330.41      7.30 o 
  11   7   1       19.52       17.67      2.33 o 
  12   7   1        4.17        2.50      2.47 o 
  13   7   1        0.81       -1.72      2.80 o 
 -12   8   1       34.40       34.09      2.97 o 
 -11   8   1       64.35       69.46      3.51 o 
 -10   8   1       99.60       88.82      3.68 o 
  -9   8   1       48.83       35.84      2.57 o 
  -8   8   1      167.86      173.72      4.80 o 
  -7   8   1       27.29       21.35      1.72 o 
  -6   8   1      419.16      413.11      6.86 o 
  -5   8   1       14.40       17.23      1.55 o 
  -4   8   1        9.57       10.91      1.25 o 
  -3   8   1      216.99      203.41      3.58 o 
  -2   8   1      525.85      495.44      6.08 o 
  -1   8   1      624.74      597.37      7.06 o 
   0   8   1      280.30      271.22      3.55 o 
   1   8   1       30.76       24.87      1.22 o 
   2   8   1      314.81      313.14      4.76 o 
   3   8   1      718.91      724.87     10.51 o 
   4   8   1     1183.83     1151.29     15.68 o 
   5   8   1     1755.24     1688.29     22.57 o 
   6   8   1        1.91        1.18      1.59 o 
   7   8   1       36.21       41.55      2.50 o 
   8   8   1        0.66       -0.14      1.76 o 
   9   8   1       55.64       54.93      2.97 o 
  10   8   1        3.34        0.98      2.13 o 
  11   8   1        2.56        0.88      2.40 o 
  12   8   1       37.88       38.55      3.04 o 
 -11   9   1      135.70      137.03      4.73 o 
 -10   9   1        1.43        1.22      2.43 o 
  -9   9   1       84.12       74.16      3.41 o 
  -8   9   1      103.21       86.05      3.55 o 
  -7   9   1       15.56       11.28      2.03 o 
  -6   9   1       86.74       93.62      3.48 o 
  -5   9   1      141.32      128.55      3.89 o 
  -4   9   1      489.88      519.36      8.14 o 
  -3   9   1        0.35       -1.25      1.25 o 
  -2   9   1       11.18       14.56      1.35 o 
  -1   9   1      774.99      837.07     10.54 o 
   0   9   1     1292.38     1314.67     15.61 o 
   1   9   1     1426.24     1435.18     19.56 o 
   2   9   1        2.60        3.48      1.42 o 
   3   9   1        0.12       -1.42      1.42 o 
   4   9   1      260.75      257.03      5.03 o 
   5   9   1      234.85      199.87      5.03 o 
   6   9   1      263.60      263.58      6.08 o 
   7   9   1       92.46       88.95      3.51 o 
   8   9   1      357.97      351.12      7.64 o 
   9   9   1       19.39       14.56      2.26 o 
  10   9   1       55.40       73.58      3.55 o 
  11   9   1       64.60       56.89      3.41 o 
 -10  10   1        4.91        6.52      2.77 o 
  -9  10   1        0.74       -0.20      2.47 o 
  -8  10   1       64.08       70.78      3.48 o 
  -7  10   1      169.21      163.01      4.80 o 
  -6  10   1      258.66      255.24      6.15 o 
  -5  10   1      418.04      438.31      8.72 o 
  -4  10   1       23.47       20.17      2.13 o 
  -3  10   1       29.37       25.81      2.36 o 
  -2  10   1      850.57      868.05     14.59 o 
  -1  10   1      336.12      324.83      6.93 o 
   0  10   1       68.74       57.84      2.91 o 
   1  10   1        2.95        2.94      1.59 o 
   2  10   1       89.18       87.23      2.87 o 
   3  10   1      280.77      276.32      5.41 o 
   4  10   1      332.20      348.35      6.39 o 
   5  10   1      325.88      355.51      7.57 o 
   6  10   1      113.38      119.39      4.05 o 
   7  10   1       74.01       83.18      3.55 o 
   8  10   1      218.15      217.20      5.78 o 
   9  10   1        0.18        1.32      2.47 o 
  10  10   1        5.99        3.24      2.70 o 
  -9  11   1      140.96      136.18      4.83 o 
  -8  11   1      150.20      159.02      6.42 o 
  -7  11   1       23.93       14.12      3.28 o 
  -6  11   1        1.09        5.68      3.01 o 
  -5  11   1        0.95       -0.34      2.97 o 
  -4  11   1      370.59      384.60     10.07 o 
  -3  11   1      186.56      190.34      6.32 o 
  -2  11   1       48.59       46.86      3.58 o 
  -1  11   1      106.37      109.70      4.90 o 
   0  11   1        1.98        2.97      3.07 o 
   1  11   1       59.38       64.53      4.02 o 
   2  11   1      153.63      150.41      4.05 o 
   3  11   1      128.00      131.32      3.68 o 
   4  11   1       10.62        3.72      2.16 o 
   5  11   1       55.45       63.58      3.34 o 
   6  11   1       71.00       70.00      3.45 o 
   7  11   1        1.79        5.64      2.50 o 
   8  11   1       49.17       46.18      3.18 o 
  -7  12   1       22.95       20.81      3.85 o 
  -6  12   1       23.75       11.42      3.61 o 
  -5  12   1       57.88       53.85      4.16 o 
  -4  12   1        2.38       -3.34      3.34 o 
  -3  12   1        0.07       -0.61      5.07 o 
  -2  12   1       28.28       22.50      5.24 o 
  -1  12   1        9.83       10.81      3.58 o 
   0  12   1      410.55      448.75     11.45 o 
   1  12   1       80.84       68.28      4.49 o 
   2  12   1       25.70       27.70      3.61 o 
   3  12   1      404.92      451.56     11.35 o 
   4  12   1       12.43       11.39      3.28 o 
   5  12   1       33.55       28.85      3.68 o 
   6  12   1      330.93      349.06      9.90 o 
   7  12   1       22.02       23.11      3.95 o 
  -4  13   1        0.07        0.07      5.71 o 
  -3  13   1        2.86        6.59      5.98 o 
  -2  13   1       36.31       38.78      6.11 o 
  -1  13   1        7.88        8.11      5.95 o 
   0  13   1       47.18       44.46      4.39 o 
   1  13   1       72.54       79.97      5.10 o 
   2  13   1        5.93       10.34      5.37 o 
   3  13   1      133.63      122.84      8.14 o 
   4  13   1        5.67       -0.54      5.57 o 
 -14   0   2      108.26      115.17      7.13 o 
 -12   0   2      581.51      576.12     12.97 o 
 -10   0   2      130.54      125.20      4.56 o 
  -8   0   2     2452.49     2557.99     32.06 o 
  -6   0   2     2343.79     2494.75     30.91 o 
  -4   0   2     5891.01     6182.14     84.70 o 
  -2   0   2      192.20      181.86      3.95 o 
   2   0   2      159.19      152.33      3.58 o 
   4   0   2      552.58      558.52      8.38 o 
   6   0   2     5143.53     5524.06     76.01 o 
   8   0   2     2099.23     2237.65     31.93 o 
  10   0   2      803.74      795.38     11.45 o 
  12   0   2      204.39      231.15      9.83 o 
  14   0   2       40.94       45.03      4.90 o 
 -15   1   2       68.71       74.49      4.56 o 
 -14   1   2        1.37        3.75      2.74 o 
 -13   1   2      118.72      115.61      4.16 o 
 -12   1   2       24.22       18.58      2.09 o 
 -11   1   2       60.37       53.55      2.36 o 
 -10   1   2     1058.22     1076.93     14.59 o 
  -9   1   2      198.83      198.79      3.48 o 
  -8   1   2      617.38      580.34      7.36 o 
  -7   1   2      212.71      182.97      2.47 o 
  -6   1   2     5314.06     5203.49     47.40 o 
  -5   1   2      493.88      536.05      5.84 o 
  -4   1   2     5831.67     6132.92     64.93 o 
  -3   1   2      244.46      217.20      2.70 o 
  -2   1   2    10719.50    11442.55    111.25 o 
  -1   1   2       34.10       35.03      0.78 o 
   0   1   2    29806.57    29700.43    357.10 o 
   1   1   2      271.27      254.29      3.18 o 
   2   1   2      237.61      217.70      2.57 o 
   3   1   2        9.32       21.12      0.68 o 
   4   1   2     1936.50     1720.45     16.22 o 
   5   1   2      115.58      115.03      1.66 o 
   6   1   2     1745.01     2072.38     19.43 o 
   7   1   2      703.43      765.14      7.94 o 
   8   1   2     2244.75     2242.38     21.22 o 
   9   1   2      236.93      253.04      3.41 o 
  10   1   2      515.67      477.91      7.09 o 
  11   1   2        0.86        1.89      1.39 o 
  12   1   2      129.50      126.52      4.86 o 
  13   1   2       18.94       18.24      2.70 o 
  14   1   2       36.62       36.76      3.38 o 
  15   1   2        8.55        4.26      3.28 o 
 -15   2   2       27.42       27.87      3.41 o 
 -14   2   2       16.11       14.73      2.47 o 
 -13   2   2      305.05      308.68      7.13 o 
 -12   2   2        4.00        0.17      1.86 o 
 -11   2   2        0.10        0.03      1.62 o 
 -10   2   2       23.35       17.97      1.72 o 
  -9   2   2     1062.84     1047.68     12.53 o 
  -8   2   2       26.72       32.16      1.49 o 
  -7   2   2     1026.83     1072.61     12.16 o 
  -6   2   2      101.63      125.37      1.86 o 
  -5   2   2     4762.67     4703.92     50.14 o 
  -4   2   2     4853.90     5178.92     50.81 o 
  -3   2   2     8696.50     8401.86     81.79 o 
  -2   2   2     5511.01     5756.16     57.20 o 
  -1   2   2     5043.11     5151.59     55.24 o 
   0   2   2     2789.15     2855.73     28.21 o 
   1   2   2    10412.89    10857.48    116.28 o 
   2   2   2       96.19      103.85      1.52 o 
   3   2   2      341.04      373.89      4.70 o 
   4   2   2      123.07       84.02      1.45 o 
   5   2   2     9589.42    10115.96     91.25 o 
   6   2   2        3.74        4.73      0.61 o 
   7   2   2     1934.83     1983.77     18.85 o 
   8   2   2      613.81      677.44      7.87 o 
   9   2   2        0.77        2.20      0.95 o 
  10   2   2       16.54       16.28      1.52 o 
  11   2   2      848.37      875.55     12.47 o 
  12   2   2       32.15       25.20      2.26 o 
  13   2   2        0.09        4.56      2.50 o 
  14   2   2       94.40       91.45      4.63 o 
  15   2   2        6.15        8.55      3.31 o 
 -15   3   2      341.72      368.55      8.45 o 
 -14   3   2        0.84        0.68      2.40 o 
 -13   3   2      257.62      244.66      6.18 o 
 -12   3   2        9.87       11.35      1.96 o 
 -11   3   2      180.93      177.70      4.80 o 
 -10   3   2        1.84        1.55      1.28 o 
  -9   3   2       64.13       50.81      2.03 o 
  -8   3   2       53.10       49.87      1.79 o 
  -7   3   2     2900.28     2903.20     31.69 o 
  -6   3   2     1539.46     1568.49     15.00 o 
  -5   3   2     4176.89     4318.61     39.46 o 
  -4   3   2      676.76      640.34      7.03 o 
  -3   3   2      242.23      252.74      2.87 o 
  -2   3   2     4233.83     4115.67     38.11 o 
  -1   3   2       10.89        8.41      0.51 o 
   0   3   2     7443.62     7415.46     72.50 o 
   1   3   2        1.80        5.17      0.61 o 
   2   3   2      281.92      317.57      3.78 o 
   3   3   2      400.94      417.17      4.83 o 
   4   3   2       87.65       80.00      1.52 o 
   5   3   2     3451.99     3604.39     36.01 o 
   6   3   2     2068.76     2284.27     23.34 o 
   7   3   2      803.09      827.78      9.32 o 
   8   3   2        0.44        0.64      0.88 o 
   9   3   2     1125.13     1163.86     14.19 o 
  10   3   2        5.19        0.27      1.39 o 
  11   3   2      115.17      131.45      3.51 o 
  12   3   2        6.16        2.74      1.69 o 
  13   3   2      238.58      241.08      6.01 o 
  14   3   2        8.45       15.88      3.01 o 
  15   3   2       22.06       22.13      5.00 o 
 -14   4   2       23.43       22.33      2.74 o 
 -13   4   2      455.94      465.92      9.53 o 
 -12   4   2      889.27      893.69     15.34 o 
 -11   4   2      689.35      698.86     10.54 o 
 -10   4   2      175.38      183.28      4.02 o 
  -9   4   2     1072.53     1048.15     14.36 o 
  -8   4   2     1823.89     1734.47     22.23 o 
  -7   4   2       66.98       72.37      1.99 o 
  -6   4   2      163.25      175.37      2.74 o 
  -5   4   2       72.85       50.44      1.18 o 
  -4   4   2      901.72      988.52      9.70 o 
  -3   4   2     1487.46     1321.50     12.60 o 
  -2   4   2       94.94      113.41      1.66 o 
  -1   4   2      372.19      448.99      4.76 o 
   0   4   2     4020.44     4240.98     38.65 o 
   1   4   2     8647.50     8608.92     77.67 o 
   2   4   2     1645.36     1581.09     14.90 o 
   3   4   2     1562.40     1538.32     15.88 o 
   4   4   2       87.52       74.70      1.52 o 
   5   4   2      672.66      709.23      8.01 o 
   6   4   2      144.88      166.08      2.70 o 
   7   4   2     2392.75     2339.65     24.12 o 
   8   4   2     1091.26     1037.74     11.96 o 
   9   4   2      123.00      115.95      3.01 o 
  10   4   2       32.89       39.80      2.03 o 
  11   4   2      116.43      107.67      3.14 o 
  12   4   2       26.04       29.22      2.16 o 
  13   4   2       43.48       45.64      2.84 o 
  14   4   2       46.90       48.55      3.92 o 
 -14   5   2        0.97       -0.74      2.67 o 
 -13   5   2        0.96        0.20      2.33 o 
 -12   5   2       63.68       68.65      3.65 o 
 -11   5   2      325.40      308.31      5.88 o 
 -10   5   2       23.01       21.66      1.72 o 
  -9   5   2      304.48      297.91      5.51 o 
  -8   5   2      888.62      850.38     11.96 o 
  -7   5   2      139.26      136.66      3.11 o 
  -6   5   2     1491.47     1477.17     17.30 o 
  -5   5   2      517.60      447.50      5.00 o 
  -4   5   2      684.91      716.29      7.53 o 
  -3   5   2      591.88      621.93      6.45 o 
  -2   5   2     1176.83     1395.92     13.38 o 
  -1   5   2     1201.47     1083.93     10.57 o 
   0   5   2     4758.02     4619.06     42.64 o 
   1   5   2     1318.78     1418.69     13.55 o 
   2   5   2       89.40       88.21      1.52 o 
   3   5   2      178.24      168.11      2.26 o 
   4   5   2     1626.70     1645.49     17.43 o 
   5   5   2        3.55        3.24      0.78 o 
   6   5   2      754.23      715.75      8.31 o 
   7   5   2      259.13      256.22      3.85 o 
   8   5   2       52.79       62.20      2.33 o 
   9   5   2      260.55      242.50      4.70 o 
  10   5   2      666.27      660.98     10.00 o 
  11   5   2       29.10       24.70      2.30 o 
  12   5   2       28.14       24.63      2.43 o 
  13   5   2        2.79       -0.64      2.43 o 
  14   5   2       23.04       24.70      3.65 o 
 -13   6   2       50.77       46.59      3.07 o 
 -12   6   2      153.39      161.52      4.12 o 
 -11   6   2       97.10       90.95      3.04 o 
 -10   6   2        9.33       14.93      1.69 o 
  -9   6   2      173.66      162.57      3.82 o 
  -8   6   2       55.43       49.90      2.16 o 
  -7   6   2      258.19      245.91      4.63 o 
  -6   6   2      421.98      410.51      6.55 o 
  -5   6   2      247.78      259.97      4.02 o 
  -4   6   2       10.91       10.47      0.81 o 
  -3   6   2     1386.10     1425.59     14.53 o 
  -2   6   2      114.24      126.28      1.99 o 
  -1   6   2      597.66      627.57      6.59 o 
   0   6   2       19.98       27.70      0.98 o 
   1   6   2     2129.49     2326.84     21.89 o 
   2   6   2       39.08       39.76      1.15 o 
   3   6   2       26.38       20.10      1.01 o 
   4   6   2     2455.50     2401.81     24.70 o 
   5   6   2       91.39       61.15      1.72 o 
   6   6   2      407.23      404.33      5.74 o 
   7   6   2        1.53        3.01      1.28 o 
   8   6   2      313.57      293.04      6.32 o 
   9   6   2      582.66      545.95     10.10 o 
  10   6   2        3.82        4.36      1.86 o 
  11   6   2       52.64       47.30      2.84 o 
  12   6   2       73.55       82.16      3.68 o 
  13   6   2       99.08      103.08      4.19 o 
 -13   7   2        8.46        3.31      3.38 o 
 -12   7   2       13.12       14.63      2.20 o 
 -11   7   2       92.78       90.34      3.18 o 
 -10   7   2      134.88      128.68      3.48 o 
  -9   7   2       13.47       10.47      1.62 o 
  -8   7   2      413.47      425.81      7.16 o 
  -7   7   2      323.37      328.01      5.78 o 
  -6   7   2      241.34      253.08      4.73 o 
  -5   7   2      172.26      169.53      3.61 o 
  -4   7   2      380.51      367.40      5.27 o 
  -3   7   2      103.26      106.93      2.06 o 
  -2   7   2     3417.64     3557.60     33.04 o 
  -1   7   2      143.72      135.71      2.23 o 
   0   7   2      199.53      198.58      2.80 o 
   1   7   2     1260.58     1259.91     12.47 o 
   2   7   2     1071.46     1090.35     11.96 o 
   3   7   2       70.94       75.64      2.33 o 
   4   7   2     5248.66     5399.23     65.44 o 
   5   7   2      309.38      307.60      5.51 o 
   6   7   2     1267.00     1227.44     16.59 o 
   7   7   2        0.14       -1.49      1.49 o 
   8   7   2      475.43      467.64      9.02 o 
   9   7   2      296.22      288.82      6.59 o 
  10   7   2        0.19       -1.96      1.96 o 
  11   7   2       31.28       34.49      2.70 o 
  12   7   2       33.17       33.07      2.84 o 
  13   7   2       21.73       23.75      2.97 o 
 -12   8   2       27.81       27.43      2.94 o 
 -11   8   2        2.30        0.44      2.40 o 
 -10   8   2        4.15        4.90      2.23 o 
  -9   8   2      103.67      102.70      3.18 o 
  -8   8   2      648.76      640.82      9.93 o 
  -7   8   2       17.43       19.02      1.66 o 
  -6   8   2      430.63      397.30      6.69 o 
  -5   8   2     1717.92     1747.58     22.64 o 
  -4   8   2       11.87       11.22      1.22 o 
  -3   8   2     1923.12     2036.84     23.11 o 
  -2   8   2       97.51       85.24      1.96 o 
  -1   8   2      318.58      313.45      4.46 o 
   0   8   2      981.70     1039.67     11.35 o 
   1   8   2     2683.99     2764.14     30.74 o 
   2   8   2      951.99      917.91     12.80 o 
   3   8   2        1.32       -0.71      1.25 o 
   4   8   2      825.48      807.81     11.66 o 
   5   8   2      102.82      115.88      3.18 o 
   6   8   2      825.77      800.18     11.72 o 
   7   8   2      301.90      311.29      6.76 o 
   8   8   2        0.02        1.01      1.79 o 
   9   8   2       10.19       14.32      2.09 o 
  10   8   2       42.68       47.20      2.91 o 
  11   8   2       83.42       93.48      3.89 o 
  12   8   2       10.48        8.99      2.67 o 
 -11   9   2      105.72      108.92      4.36 o 
 -10   9   2       18.96       19.43      2.60 o 
  -9   9   2       90.08       90.37      3.75 o 
  -8   9   2       45.03       35.00      2.60 o 
  -7   9   2       13.92        7.70      2.03 o 
  -6   9   2        0.07       -1.55      1.55 o 
  -5   9   2      366.92      364.43      6.35 o 
  -4   9   2      130.21      138.18      3.38 o 
  -3   9   2       64.55       66.32      2.16 o 
  -2   9   2      125.30      110.95      3.01 o 
  -1   9   2       81.91       80.85      2.40 o 
   0   9   2      338.06      362.16      6.28 o 
   1   9   2      401.81      409.26      6.86 o 
   2   9   2       15.77       10.47      1.55 o 
   3   9   2      530.11      511.49      8.18 o 
   4   9   2        2.12        0.07      1.52 o 
   5   9   2       15.59       19.32      1.82 o 
   6   9   2      157.55      141.59      4.26 o 
   7   9   2       45.52       37.67      2.60 o 
   8   9   2        0.78       -2.03      2.03 o 
   9   9   2       18.00       19.90      2.36 o 
  10   9   2      118.74      116.45      4.32 o 
  11   9   2       70.66       72.37      3.89 o 
 -10  10   2       51.31       47.50      3.38 o 
  -9  10   2      173.02      162.40      4.97 o 
  -8  10   2        5.44        3.65      2.36 o 
  -7  10   2      251.31      260.24      6.28 o 
  -6  10   2       29.58       34.87      3.41 o 
  -5  10   2        0.02       -1.82      2.64 o 
  -4  10   2      102.35      114.93      4.97 o 
  -3  10   2      246.81      260.27      5.95 o 
  -2  10   2      158.64      155.95      3.78 o 
  -1  10   2       12.99       13.34      2.33 o 
   0  10   2       28.41       29.73      1.96 o 
   1  10   2      143.02      151.69      3.75 o 
   2  10   2      244.28      229.09      4.80 o 
   3  10   2       37.31       36.01      2.13 o 
   4  10   2      386.73      375.81      6.79 o 
   5  10   2       57.22       53.07      2.91 o 
   6  10   2        5.49        5.71      2.06 o 
   7  10   2       86.88       88.89      3.65 o 
   8  10   2      175.15      164.97      5.00 o 
   9  10   2       43.28       38.07      2.91 o 
  10  10   2       92.83       91.55      4.19 o 
  -8  11   2       41.71       30.51      3.78 o 
  -7  11   2       58.40       52.20      4.09 o 
  -6  11   2      101.19       91.93      5.00 o 
  -5  11   2        0.03        2.57      3.01 o 
  -4  11   2       19.38       15.17      3.04 o 
  -3  11   2        7.09        3.07      2.84 o 
  -2  11   2        0.37        4.19      3.14 o 
  -1  11   2      371.61      372.23      7.87 o 
   0  11   2        1.11        0.44      2.16 o 
   1  11   2        0.14       -1.76      1.89 o 
   2  11   2       12.48       10.24      1.93 o 
   3  11   2      208.73      222.30      4.93 o 
   4  11   2      795.95      857.24     12.91 o 
   5  11   2      132.30      134.83      4.43 o 
   6  11   2        7.77        6.96      2.36 o 
   7  11   2       24.66       16.52      2.57 o 
   8  11   2       88.90       85.00      3.92 o 
  -7  12   2      107.56      115.85      5.98 o 
  -6  12   2      139.91      133.99      6.01 o 
  -5  12   2      176.49      170.58      6.62 o 
  -4  12   2       94.35      105.78      7.80 o 
  -3  12   2       68.49       54.09      6.01 o 
  -2  12   2       13.62       19.49      5.14 o 
  -1  12   2      140.82      154.02      5.98 o 
   0  12   2        2.02       -3.51      3.51 o 
   1  12   2        0.38        0.84      3.55 o 
   2  12   2      133.99      130.03      5.68 o 
   3  12   2        9.79        7.36      2.84 o 
   4  12   2      137.42      136.89      4.59 o 
   5  12   2        8.75       10.47      2.64 o 
   6  12   2        5.86        0.88      2.77 o 
  -3  13   2       34.32       28.65      6.28 o 
  -2  13   2       25.75       21.08      6.01 o 
  -1  13   2      116.78      127.74      8.34 o 
   0  13   2      133.27      145.78      6.22 o 
   1  13   2        2.37        3.04      4.05 o 
   2  13   2        9.34        9.73      4.16 o 
   3  13   2      135.04      145.78      8.95 o 
 -15   0   3      194.01      228.82     10.81 o 
 -13   0   3      809.59      822.17     25.03 o 
 -11   0   3        0.90       -1.79      2.03 o 
  -9   0   3     3298.91     3370.84     58.28 o 
  -7   0   3       83.20       99.33      2.94 o 
  -5   0   3    31227.89    33140.32    450.04 o 
  -3   0   3     5189.65     5274.77     88.08 o 
  -1   0   3    18536.60    18947.31    265.71 o 
   1   0   3     6741.53     6693.23     91.49 o 
   3   0   3     5006.46     4739.12     65.00 o 
   5   0   3      183.21      222.81      4.02 o 
   7   0   3      700.56      644.40     10.14 o 
   9   0   3      571.87      639.23      9.53 o 
  11   0   3      219.31      249.09      5.74 o 
  13   0   3        2.09       -0.41      3.55 o 
  15   0   3       31.63       30.17      5.30 o 
 -15   1   3       31.51       31.52      3.41 o 
 -14   1   3        1.09       -0.84      2.67 o 
 -13   1   3       31.93       27.67      2.47 o 
 -12   1   3       16.10       16.25      2.06 o 
 -11   1   3        1.87        4.02      1.55 o 
 -10   1   3       72.67       64.22      2.47 o 
  -9   1   3     1355.83     1251.02     16.49 o 
  -8   1   3      776.00      806.76      9.80 o 
  -7   1   3      549.25      514.13      6.55 o 
  -6   1   3     1506.00     1503.29     15.27 o 
  -5   1   3     1067.70      982.27     11.18 o 
  -4   1   3        5.04        6.11      0.57 o 
  -3   1   3      989.58      933.96      9.63 o 
  -2   1   3      348.39      388.99      4.26 o 
  -1   1   3    13659.12    14084.47    150.14 o 
   0   1   3       54.13       50.78      1.11 o 
   1   1   3      138.95      157.81      2.16 o 
   2   1   3     4642.17     4777.74     50.00 o 
   3   1   3      239.56      227.94      2.77 o 
   4   1   3       41.38       34.05      0.88 o 
   5   1   3     1256.81     1283.69     12.23 o 
   6   1   3       11.72       12.97      0.68 o 
   7   1   3      612.59      568.69      6.08 o 
   8   1   3      249.82      237.13      3.18 o 
   9   1   3      369.05      389.97      5.14 o 
  10   1   3      262.30      242.64      3.75 o 
  11   1   3       15.47       17.09      1.62 o 
  12   1   3       43.38       48.89      3.34 o 
  13   1   3       44.11       39.70      3.21 o 
  14   1   3       27.94       30.88      3.28 o 
  15   1   3      140.01      147.87      6.05 o 
 -15   2   3       51.19       47.87      3.95 o 
 -14   2   3       46.35       44.90      3.04 o 
 -13   2   3       51.39       51.52      3.01 o 
 -12   2   3       14.68       14.73      2.03 o 
 -11   2   3       74.86       69.73      3.07 o 
 -10   2   3       24.35       25.10      1.79 o 
  -9   2   3      158.21      156.45      3.04 o 
  -8   2   3     1420.69     1384.30     16.82 o 
  -7   2   3     1129.90     1176.77     13.58 o 
  -6   2   3       12.14        5.07      0.74 o 
  -5   2   3      779.64      747.71      8.14 o 
  -4   2   3     1733.19     1806.67     18.24 o 
  -3   2   3       14.93        8.28      0.57 o 
  -2   2   3      206.00      188.28      2.36 o 
  -1   2   3     2802.09     2753.13     27.20 o 
   0   2   3     1654.68     1501.63     15.37 o 
   1   2   3     4037.90     4155.67     44.97 o 
   2   2   3    15789.11    15206.33    162.74 o 
   3   2   3     2770.12     2890.46     28.78 o 
   4   2   3     3183.67     3010.83     30.00 o 
   5   2   3     5989.40     6021.97     59.26 o 
   6   2   3      130.16      140.95      2.03 o 
   7   2   3      156.79      165.00      2.36 o 
   8   2   3      164.81      154.36      2.60 o 
   9   2   3       53.73       44.83      1.55 o 
  10   2   3      425.00      428.79      6.39 o 
  11   2   3        7.41        1.82      1.45 o 
  12   2   3      517.11      571.32      8.99 o 
  13   2   3       61.62       63.65      3.85 o 
  14   2   3      137.43      148.41      5.81 o 
  15   2   3       21.06       17.20      3.51 o 
 -15   3   3        8.53        3.38      2.80 o 
 -14   3   3      185.61      178.95      5.34 o 
 -13   3   3       38.77       34.39      2.67 o 
 -12   3   3      351.73      367.71      7.84 o 
 -11   3   3        5.98        7.13      1.79 o 
 -10   3   3      684.31      700.41     12.03 o 
  -9   3   3        9.07        6.35      1.18 o 
  -8   3   3     2186.81     2167.35     24.19 o 
  -7   3   3      119.17      112.87      2.40 o 
  -6   3   3      180.89      168.28      2.60 o 
  -5   3   3      578.95      638.35      7.16 o 
  -4   3   3      432.92      459.73      5.41 o 
  -3   3   3      175.29      173.99      2.40 o 
  -2   3   3     1333.74     1283.08     12.53 o 
  -1   3   3     1170.15     1162.34     11.42 o 
   0   3   3      978.12      974.64     10.14 o 
   1   3   3      944.31     1047.44     10.84 o 
   2   3   3    16497.18    17300.51    181.05 o 
   3   3   3     1035.27     1065.92     11.18 o 
   4   3   3      489.97      579.57      6.52 o 
   5   3   3     2475.49     2580.02     26.12 o 
   6   3   3     1468.47     1481.73     15.57 o 
   7   3   3      221.54      206.89      3.48 o 
   8   3   3       26.06       31.18      1.35 o 
   9   3   3       88.53       75.27      1.96 o 
  10   3   3      110.07       93.38      2.77 o 
  11   3   3       15.10       12.84      1.59 o 
  12   3   3        2.12        5.44      1.69 o 
  13   3   3        0.90       -1.99      2.23 o 
  14   3   3      135.36      142.06      8.14 o 
 -14   4   3       61.04       58.38      3.45 o 
 -13   4   3       35.64       51.79      3.48 o 
 -12   4   3      260.55      221.05      5.78 o 
 -11   4   3      333.48      299.80      6.72 o 
 -10   4   3       23.07       23.18      1.69 o 
  -9   4   3      450.65      431.39      7.03 o 
  -8   4   3     1652.63     1636.70     18.75 o 
  -7   4   3      601.78      611.32      7.84 o 
  -6   4   3       97.30       93.85      1.89 o 
  -5   4   3      543.85      455.81      4.97 o 
  -4   4   3       83.49       96.39      1.62 o 
  -3   4   3        9.50        0.37      0.54 o 
  -2   4   3     2093.86     2267.21     21.05 o 
  -1   4   3     3474.86     3460.50     32.91 o 
   0   4   3     7670.52     7974.25     78.11 o 
   1   4   3     2220.76     2298.70     21.32 o 
   2   4   3        0.80       11.08      0.57 o 
   3   4   3        0.23        2.20      0.57 o 
   4   4   3     1214.72     1203.25     13.45 o 
   5   4   3      310.80      340.91      4.43 o 
   6   4   3      240.80      246.15      3.55 o 
   7   4   3     2027.24     2026.43     21.12 o 
   8   4   3     1232.61     1206.97     13.31 o 
   9   4   3      388.66      350.31      5.37 o 
  10   4   3       14.34       10.20      1.55 o 
  11   4   3      114.04      108.38      3.11 o 
  12   4   3       88.17       93.95      3.65 o 
  13   4   3        0.03        0.00      2.33 o 
  14   4   3      207.52      211.32      7.33 o 
 -14   5   3       12.49        9.90      2.70 o 
 -13   5   3        0.01       -1.49      2.33 o 
 -12   5   3      488.58      513.01     10.14 o 
 -11   5   3      153.44      157.20      3.92 o 
 -10   5   3      224.73      202.13      4.36 o 
  -9   5   3     1131.15     1091.39     15.03 o 
  -8   5   3      539.80      544.16      8.38 o 
  -7   5   3        7.87        5.54      1.05 o 
  -6   5   3      295.61      326.18      4.39 o 
  -5   5   3      394.97      392.40      4.93 o 
  -4   5   3        0.08        1.42      0.64 o 
  -3   5   3      172.46      181.08      2.47 o 
  -2   5   3     3191.29     3473.14     32.09 o 
  -1   5   3       12.81       30.88      1.08 o 
   0   5   3     2256.26     2374.48     23.01 o 
   1   5   3      453.59      482.33      5.17 o 
   2   5   3     2410.78     2423.46     22.60 o 
   3   5   3       24.09       30.57      1.45 o 
   4   5   3      820.84      745.34      8.41 o 
   5   5   3     1472.09     1393.76     14.86 o 
   6   5   3        0.05        0.41      0.88 o 
   7   5   3     1484.54     1437.92     15.54 o 
   8   5   3       11.32       10.30      1.45 o 
   9   5   3      590.22      573.48     10.34 o 
  10   5   3      692.49      655.48     11.66 o 
  11   5   3      145.74      152.67      4.53 o 
  12   5   3        1.99        2.70      2.23 o 
  13   5   3        7.79        8.14      2.50 o 
  14   5   3       33.91       28.75      3.75 o 
 -13   6   3       53.08       56.79      3.41 o 
 -12   6   3       72.04       73.24      3.48 o 
 -11   6   3      186.78      176.18      4.26 o 
 -10   6   3       90.13       87.40      2.91 o 
  -9   6   3     1021.44     1009.30     14.19 o 
  -8   6   3      383.94      363.96      6.32 o 
  -7   6   3      146.38      144.66      3.38 o 
  -6   6   3        2.86        2.67      1.15 o 
  -5   6   3      835.82      806.26      9.16 o 
  -4   6   3       32.79       39.26      1.25 o 
  -3   6   3      798.35      735.78      7.64 o 
  -2   6   3      134.48      111.59      1.96 o 
  -1   6   3      440.53      427.40      4.80 o 
   0   6   3      171.16      196.22      2.64 o 
   1   6   3      818.07      976.97     10.68 o 
   2   6   3      938.45      916.87     10.51 o 
   3   6   3      238.83      261.52      4.19 o 
   4   6   3     1488.14     1458.63     17.26 o 
   5   6   3      528.25      557.84      7.67 o 
   6   6   3       23.94       27.84      1.55 o 
   7   6   3      416.97      375.17      6.39 o 
   8   6   3       12.95        6.69      1.62 o 
   9   6   3       16.45       12.94      1.89 o 
  10   6   3      225.68      234.46      5.81 o 
  11   6   3       49.63       49.43      2.84 o 
  12   6   3       14.86       13.95      2.43 o 
  13   6   3       11.77       11.96      2.64 o 
 -13   7   3        4.18       -1.49      2.64 o 
 -12   7   3      128.04      143.68      4.02 o 
 -11   7   3        1.06        1.76      1.89 o 
 -10   7   3        7.37        5.71      1.76 o 
  -9   7   3      189.75      186.52      4.26 o 
  -8   7   3       55.09       46.89      2.20 o 
  -7   7   3      414.68      414.73      6.96 o 
  -6   7   3      261.69      251.56      4.80 o 
  -5   7   3     1548.71     1538.53     20.03 o 
  -4   7   3        0.05        0.00      0.88 o 
  -3   7   3      927.96      931.32      9.59 o 
  -2   7   3      183.03      180.17      2.70 o 
  -1   7   3     3046.73     3113.94     29.09 o 
   0   7   3     1320.95     1302.78     12.87 o 
   1   7   3     1247.62     1296.53     13.99 o 
   2   7   3       67.25       51.76      1.89 o 
   3   7   3      247.81      228.65      4.02 o 
   4   7   3      114.22       87.74      2.47 o 
   5   7   3     2054.37     2002.85     25.71 o 
   6   7   3        1.88       -1.32      1.32 o 
   7   7   3      173.21      168.04      3.95 o 
   8   7   3      229.82      211.29      5.34 o 
   9   7   3      198.16      198.65      5.24 o 
  10   7   3      333.83      331.12      7.36 o 
  11   7   3      197.13      197.30      5.47 o 
  12   7   3       45.32       37.80      2.94 o 
 -12   8   3       11.15        8.95      2.80 o 
 -11   8   3        6.01        3.11      2.09 o 
 -10   8   3       39.75       33.28      2.23 o 
  -9   8   3      126.89      119.02      3.45 o 
  -8   8   3       67.72       73.92      2.74 o 
  -7   8   3      164.01      157.60      3.78 o 
  -6   8   3      292.45      303.92      5.57 o 
  -5   8   3       15.66       16.32      1.55 o 
  -4   8   3        0.68        0.14      1.25 o 
  -3   8   3     1058.70     1102.10     12.03 o 
  -2   8   3      921.43      920.99     10.57 o 
  -1   8   3     3184.58     3330.84     36.59 o 
   0   8   3      253.33      238.72      4.02 o 
   1   8   3       19.11       14.63      1.52 o 
   2   8   3     2053.01     2039.10     26.08 o 
   3   8   3       33.45       32.84      1.89 o 
   4   8   3     1826.45     1838.02     23.92 o 
   5   8   3      176.80      170.00      3.92 o 
   6   8   3       61.28       71.82      2.67 o 
   7   8   3      260.44      244.80      5.84 o 
   8   8   3      327.12      330.98      7.26 o 
   9   8   3      322.80      310.21      7.06 o 
  10   8   3        4.77        6.72      2.23 o 
  11   8   3       25.08       27.91      2.77 o 
  12   8   3       79.46       86.35      4.09 o 
 -11   9   3       10.38        8.34      2.80 o 
 -10   9   3        2.76        5.64      2.50 o 
  -9   9   3       25.70       21.76      2.50 o 
  -8   9   3      139.08      134.06      3.68 o 
  -7   9   3      295.18      301.22      5.78 o 
  -6   9   3      113.92      112.20      3.24 o 
  -5   9   3       37.44       33.99      1.99 o 
  -4   9   3      562.13      556.05     10.14 o 
  -3   9   3       57.08       57.20      2.84 o 
  -2   9   3      511.86      530.38      8.28 o 
  -1   9   3      435.57      402.84      5.95 o 
   0   9   3      282.07      288.31      5.37 o 
   1   9   3      794.88      755.95     11.11 o 
   2   9   3        8.92       10.41      1.52 o 
   3   9   3       81.19       79.02      2.74 o 
   4   9   3      204.76      186.76      4.22 o 
   5   9   3      129.10      148.62      3.78 o 
   6   9   3      118.56      117.87      3.89 o 
   7   9   3      148.64      126.93      4.12 o 
   8   9   3        1.21        0.64      2.03 o 
   9   9   3       27.87       30.00      2.60 o 
  10   9   3       33.76       27.26      2.74 o 
  11   9   3       79.63       79.02      4.02 o 
 -10  10   3       95.35       83.18      5.17 o 
  -9  10   3       48.81       46.39      3.95 o 
  -8  10   3        2.64        4.22      3.11 o 
  -7  10   3        0.09        0.47      2.97 o 
  -6  10   3      314.43      327.57      9.19 o 
  -5  10   3       87.47       73.21      3.38 o 
  -4  10   3      280.29      290.71      6.55 o 
  -3  10   3      538.14      552.84     10.27 o 
  -2  10   3        0.17       -2.13      2.13 o 
  -1  10   3       69.23       77.70      3.28 o 
   0  10   3      350.42      359.46      6.42 o 
   1  10   3      123.88      108.58      3.21 o 
   2  10   3      314.31      317.87      5.98 o 
   3  10   3      228.99      229.26      4.93 o 
   4  10   3        6.28        8.41      1.79 o 
   5  10   3       35.16       39.32      2.36 o 
   6  10   3      164.74      170.00      4.93 o 
   7  10   3      196.61      215.58      5.71 o 
   8  10   3       28.78       26.18      2.60 o 
   9  10   3       82.17       86.28      3.89 o 
  10  10   3        4.06        5.64      2.77 o 
  -8  11   3       48.41       51.86      4.32 o 
  -7  11   3        0.21        0.47      3.41 o 
  -6  11   3      392.78      419.23     11.15 o 
  -5  11   3      630.69      737.51     16.55 o 
  -4  11   3        3.56        0.78      2.97 o 
  -3  11   3      205.90      202.20      9.93 o 
  -2  11   3       97.63      102.64      6.79 o 
  -1  11   3       10.35       12.30      2.23 o 
   0  11   3       34.27       37.91      2.64 o 
   1  11   3       14.00       13.14      2.06 o 
   2  11   3      173.25      176.39      4.32 o 
   3  11   3        1.23       -1.93      1.93 o 
   4  11   3       91.25       95.34      3.38 o 
   5  11   3      211.16      210.98      5.64 o 
   6  11   3      380.52      403.72      8.68 o 
   7  11   3      125.36      121.76      4.46 o 
   8  11   3       16.24        9.93      2.67 o 
  -6  12   3       13.82       16.69      3.85 o 
  -5  12   3        1.03       -2.64      3.58 o 
  -4  12   3        4.71       -2.43      5.34 o 
  -3  12   3       34.59       36.89      5.44 o 
  -2  12   3        4.29       -4.63      5.10 o 
  -1  12   3        6.09        3.41      5.10 o 
   0  12   3      123.83      118.51      5.37 o 
   1  12   3       18.34       15.68      2.64 o 
   2  12   3       84.58       79.87      3.31 o 
   3  12   3        0.33        2.36      2.33 o 
   4  12   3       76.76       86.15      3.92 o 
   5  12   3      159.65      159.60      5.10 o 
   6  12   3       25.34       22.30      2.91 o 
  -3  13   3        3.48        7.03      6.11 o 
  -2  13   3        9.26        4.97      6.08 o 
  -1  13   3       25.27       24.39      6.05 o 
   0  13   3       65.13       52.74      6.32 o 
   1  13   3       59.28       52.06      4.43 o 
   2  13   3        5.19       -3.01      4.29 o 
   3  13   3      123.73      123.18      8.31 o 
 -14   0   4      108.55      110.44      7.09 o 
 -12   0   4      393.81      389.67      9.86 o 
 -10   0   4       97.60      122.53      4.56 o 
  -8   0   4     3069.07     2985.80     51.66 o 
  -6   0   4     3669.00     3587.39     49.83 o 
  -4   0   4     9968.67    10364.98    141.39 o 
  -2   0   4       14.51       11.69      0.71 o 
   0   0   4     3775.33     4293.24     58.89 o 
   2   0   4     4032.89     3805.84     52.30 o 
   4   0   4    15266.14    16129.85    219.36 o 
   6   0   4      417.43      389.83      6.52 o 
   8   0   4       92.27       74.22      2.36 o 
  10   0   4       24.59       36.66      2.23 o 
  12   0   4       62.74       55.30      5.03 o 
  14   0   4        7.64        5.81      4.29 o 
 -15   1   4       78.44       77.64      4.63 o 
 -14   1   4        3.49        3.31      2.33 o 
 -13   1   4        0.00        0.14      2.06 o 
 -12   1   4      244.60      265.37      5.44 o 
 -11   1   4      124.95      125.54      3.48 o 
 -10   1   4      662.75      689.26     10.14 o 
  -9   1   4      284.36      269.90      4.97 o 
  -8   1   4      663.13      722.10     10.14 o 
  -7   1   4      926.28      957.58     11.25 o 
  -6   1   4     4104.02     4403.45     47.16 o 
  -5   1   4      585.33      593.79      7.20 o 
  -4   1   4      341.28      301.49      3.68 o 
  -3   1   4       21.56       41.25      0.98 o 
  -2   1   4     3864.37     3912.16     38.41 o 
  -1   1   4     9166.18     9598.72     86.59 o 
   0   1   4        1.26        1.93      1.01 o 
   1   1   4      434.66      462.13      4.97 o 
   2   1   4     1229.06     1138.93     10.74 o 
   3   1   4      295.38      306.56      3.28 o 
   4   1   4      195.66      230.64      2.67 o 
   5   1   4        0.12       -0.51      0.54 o 
   6   1   4      497.51      511.15      5.44 o 
   7   1   4      297.67      316.62      3.78 o 
   8   1   4      442.05      429.90      4.97 o 
   9   1   4       52.86       55.71      1.66 o 
  10   1   4       51.04       53.38      1.76 o 
  11   1   4      110.28      114.83      2.80 o 
  12   1   4      498.20      538.79      9.97 o 
  13   1   4        0.99        1.76      2.57 o 
  14   1   4      194.19      213.41      6.96 o 
  15   1   4        0.10       -1.99      3.48 o 
 -15   2   4      170.18      175.91      5.57 o 
 -14   2   4        4.69        2.67      2.36 o 
 -13   2   4        7.54        5.14      2.13 o 
 -12   2   4       18.45       12.43      1.96 o 
 -11   2   4      167.49      155.37      3.89 o 
 -10   2   4      194.25      199.39      4.29 o 
  -9   2   4      155.17      147.50      3.48 o 
  -8   2   4     1788.07     1763.49     19.93 o 
  -7   2   4      300.01      298.72      4.39 o 
  -6   2   4      336.64      344.26      4.73 o 
  -5   2   4      930.93      880.61      9.49 o 
  -4   2   4      221.56      229.66      3.04 o 
  -3   2   4      284.97      239.26      3.01 o 
  -2   2   4      158.62      213.35      2.70 o 
  -1   2   4     2524.46     2478.30     22.94 o 
   0   2   4     1380.19     1422.82     13.58 o 
   1   2   4     4881.64     4865.04     47.77 o 
   2   2   4     2211.16     2054.54     23.65 o 
   3   2   4      108.95      101.22      1.59 o 
   4   2   4      185.32      171.59      2.40 o 
   5   2   4     2819.70     2784.18     27.97 o 
   6   2   4     1754.26     1832.21     17.30 o 
   7   2   4      830.88      934.80     10.30 o 
   8   2   4      917.11      922.10     10.34 o 
   9   2   4      649.04      637.07      7.70 o 
  10   2   4        4.87        1.86      1.11 o 
  11   2   4        3.62        9.12      1.55 o 
  12   2   4       26.17       27.47      2.20 o 
  13   2   4        1.77        0.17      2.57 o 
  14   2   4        9.72       13.82      3.14 o 
 -15   3   4       79.76       76.25      4.05 o 
 -14   3   4       18.82       18.01      2.64 o 
 -13   3   4       30.71       32.47      2.70 o 
 -12   3   4       17.10       12.60      2.09 o 
 -11   3   4      634.58      634.90     11.45 o 
 -10   3   4       10.93        9.53      1.76 o 
  -9   3   4     1280.80     1333.12     15.68 o 
  -8   3   4      763.06      791.49      9.86 o 
  -7   3   4     1633.12     1613.05     18.31 o 
  -6   3   4        6.46        5.68      0.81 o 
  -5   3   4      387.67      319.60      4.09 o 
  -4   3   4     2534.94     2882.29     28.82 o 
  -3   3   4       77.95      107.70      1.79 o 
  -2   3   4        1.65        4.97      0.47 o 
  -1   3   4      679.75      485.51      5.54 o 
   0   3   4     2636.57     2838.16     28.24 o 
   1   3   4     8674.43     8684.02     84.80 o 
   2   3   4    10741.14    11044.24    118.48 o 
   3   3   4     1025.12     1002.54     10.61 o 
   4   3   4      137.13      108.01      1.93 o 
   5   3   4    13905.54    14245.14    138.99 o 
   6   3   4      250.08      239.83      3.45 o 
   7   3   4        4.72        2.97      0.84 o 
   8   3   4       12.86        9.93      0.98 o 
   9   3   4      499.68      498.45      6.39 o 
  10   3   4      292.39      281.25      4.80 o 
  11   3   4       86.02       89.66      2.84 o 
  12   3   4        3.44       -0.03      1.76 o 
  13   3   4        5.63        5.41      2.70 o 
  14   3   4       20.62       14.43      4.22 o 
 -14   4   4      170.10      183.24      5.47 o 
 -13   4   4       16.73       20.24      2.47 o 
 -12   4   4        1.97        3.65      2.03 o 
 -11   4   4       98.92       90.58      3.51 o 
 -10   4   4       31.32       36.62      1.99 o 
  -9   4   4       23.96       26.59      1.72 o 
  -8   4   4      544.23      512.91      7.03 o 
  -7   4   4        9.43       11.22      0.98 o 
  -6   4   4     1189.47     1145.48     12.36 o 
  -5   4   4        0.66        2.87      0.74 o 
  -4   4   4       77.48       62.47      1.25 o 
  -3   4   4     3976.30     4331.35     39.59 o 
  -2   4   4      595.32      578.99      5.95 o 
  -1   4   4      180.70      220.37      2.67 o 
   0   4   4      504.78      505.34      5.78 o 
   1   4   4     4644.64     4882.37     48.18 o 
   2   4   4     2859.82     2913.50     29.05 o 
   3   4   4     1441.80     1487.24     15.44 o 
   4   4   4      268.66      215.31      3.04 o 
   5   4   4      596.51      569.23      6.69 o 
   6   4   4       63.48       59.22      1.59 o 
   7   4   4     1917.81     1904.81     19.97 o 
   8   4   4      273.96      283.01      4.43 o 
   9   4   4      911.73      907.27     10.98 o 
  10   4   4        0.10       -1.69      1.69 o 
  11   4   4      162.07      159.22      4.53 o 
  12   4   4        6.00        8.21      2.16 o 
  13   4   4        3.77        2.13      2.43 o 
  14   4   4        3.88        4.86      4.36 o 
 -14   5   4       32.10       24.76      2.91 o 
 -13   5   4       70.44       65.10      3.48 o 
 -12   5   4      539.67      520.81     10.78 o 
 -11   5   4       81.59       82.16      3.45 o 
 -10   5   4      146.43      140.07      3.55 o 
  -9   5   4      352.64      351.76      6.18 o 
  -8   5   4       10.03        7.74      1.32 o 
  -7   5   4      109.82      105.51      2.53 o 
  -6   5   4      817.58      823.86      9.36 o 
  -5   5   4       50.69       63.48      1.59 o 
  -4   5   4       61.16       58.65      1.32 o 
  -3   5   4      471.60      447.27      4.93 o 
  -2   5   4      431.33      483.55      5.24 o 
  -1   5   4       84.45       90.74      1.62 o 
   0   5   4     2871.07     3112.08     28.78 o 
   1   5   4     1518.11     1660.72     15.78 o 
   2   5   4       66.23       58.24      1.18 o 
   3   5   4       26.41       32.53      1.45 o 
   4   5   4       68.53       76.28      1.99 o 
   5   5   4       12.31       13.48      1.11 o 
   6   5   4        0.30        0.51      1.05 o 
   7   5   4      621.38      617.47      8.45 o 
   8   5   4     1957.27     1878.73     22.16 o 
   9   5   4      805.75      787.51     11.59 o 
  10   5   4        2.74        3.28      1.82 o 
  11   5   4      278.85      296.32      6.72 o 
  12   5   4      466.50      491.15      9.76 o 
  13   5   4       35.95       36.59      2.94 o 
 -13   6   4       49.50       37.43      3.14 o 
 -12   6   4      208.77      210.74      5.74 o 
 -11   6   4       20.13       16.42      1.93 o 
 -10   6   4        3.42        1.86      1.59 o 
  -9   6   4      206.24      197.13      4.36 o 
  -8   6   4     1090.27     1090.58     15.07 o 
  -7   6   4      589.47      564.40      8.61 o 
  -6   6   4      415.66      427.33      6.22 o 
  -5   6   4       87.67      109.70      2.20 o 
  -4   6   4      462.38      442.03      5.54 o 
  -3   6   4      681.81      699.43      7.36 o 
  -2   6   4     1162.24     1134.81     11.25 o 
  -1   6   4     1200.54     1257.61     12.33 o 
   0   6   4      425.04      396.46      4.53 o 
   1   6   4       20.36       24.16      0.98 o 
   2   6   4      748.90      708.62      9.09 o 
   3   6   4      139.22      153.18      3.01 o 
   4   6   4     2049.60     2076.16     23.95 o 
   5   6   4      120.10      126.39      2.87 o 
   6   6   4      494.66      518.69      7.36 o 
   7   6   4      660.32      670.78      9.16 o 
   8   6   4      396.58      404.50      6.96 o 
   9   6   4      391.09      363.75      7.60 o 
  10   6   4       78.62       74.19      3.24 o 
  11   6   4       94.65       98.89      3.82 o 
  12   6   4      214.01      224.43      5.91 o 
  13   6   4        0.63       -0.30      2.74 o 
 -13   7   4        1.39       -0.57      2.77 o 
 -12   7   4        0.99        2.94      2.47 o 
 -11   7   4       16.74       15.03      2.09 o 
 -10   7   4       75.95       60.54      2.70 o 
  -9   7   4      244.59      252.33      5.17 o 
  -8   7   4      280.99      275.58      5.37 o 
  -7   7   4       11.73        8.61      1.52 o 
  -6   7   4     1359.39     1387.68     18.41 o 
  -5   7   4      810.35      775.24     11.05 o 
  -4   7   4      200.10      212.81      3.38 o 
  -3   7   4      479.87      465.07      5.64 o 
  -2   7   4      778.23      750.41      7.97 o 
  -1   7   4      112.04      143.35      2.64 o 
   0   7   4     1444.74     1471.67     15.74 o 
   1   7   4     2477.90     2418.63     27.60 o 
   2   7   4      659.95      625.88      8.41 o 
   3   7   4       66.09       61.39      2.16 o 
   4   7   4     1309.85     1281.26     15.64 o 
   5   7   4      889.73      929.37     11.96 o 
   6   7   4      346.48      328.25      5.95 o 
   7   7   4      607.88      616.46      9.63 o 
   8   7   4        9.46        5.17      1.76 o 
   9   7   4        0.52        3.24      1.89 o 
  10   7   4      229.43      227.10      5.84 o 
  11   7   4      249.63      261.59      6.52 o 
  12   7   4        9.49       11.86      2.70 o 
 -12   8   4       92.80       99.63      4.22 o 
 -11   8   4      110.43      110.54      3.61 o 
 -10   8   4        9.14        8.21      1.99 o 
  -9   8   4      139.25      147.23      3.89 o 
  -8   8   4       72.08       71.05      2.74 o 
  -7   8   4       70.65       66.66      2.64 o 
  -6   8   4        1.44       -1.42      1.45 o 
  -5   8   4       88.91       72.53      2.50 o 
  -4   8   4      494.23      524.63      8.11 o 
  -3   8   4       37.91       30.98      1.79 o 
  -2   8   4      361.50      403.11      5.84 o 
  -1   8   4     1334.64     1299.37     15.34 o 
   0   8   4     2931.46     2955.26     36.89 o 
   1   8   4      769.44      761.49     11.05 o 
   2   8   4       30.05       29.66      2.03 o 
   3   8   4      185.14      170.10      3.85 o 
   4   8   4      164.48      161.93      3.85 o 
   5   8   4      321.89      298.45      5.64 o 
   6   8   4      480.97      464.09      7.87 o 
   7   8   4      216.47      221.93      4.80 o 
   8   8   4       10.59        9.53      1.89 o 
   9   8   4      225.03      229.83      5.91 o 
  10   8   4       41.61       43.85      2.94 o 
  11   8   4       93.42       99.56      4.09 o 
  12   8   4        6.47        9.80      5.24 o 
 -11   9   4      143.65      168.75      5.37 o 
 -10   9   4       29.06       35.14      2.47 o 
  -9   9   4      327.71      336.89      6.49 o 
  -8   9   4        0.02       -0.81      2.23 o 
  -7   9   4       12.47       14.86      2.33 o 
  -6   9   4      199.37      198.28      5.24 o 
  -5   9   4      541.84      569.53     10.51 o 
  -4   9   4       21.83       27.64      2.23 o 
  -3   9   4       17.52       15.30      1.99 o 
  -2   9   4      159.04      131.22      3.04 o 
  -1   9   4      214.72      190.51      4.12 o 
   0   9   4      121.20      124.76      3.24 o 
   1   9   4      562.28      606.05      9.39 o 
   2   9   4      203.14      199.90      4.36 o 
   3   9   4      627.03      650.31     10.00 o 
   4   9   4        4.19        8.82      1.62 o 
   5   9   4      107.39      120.03      3.51 o 
   6   9   4       59.34       50.27      2.50 o 
   7   9   4        7.49        3.75      2.03 o 
   8   9   4        9.95        9.63      2.16 o 
   9   9   4       62.55       65.07      3.45 o 
  10   9   4       34.25       32.09      2.87 o 
  11   9   4       10.45        8.01      2.80 o 
 -10  10   4        7.98       11.76      3.72 o 
  -9  10   4       21.74       21.01      4.26 o 
  -8  10   4      146.53      159.63      6.45 o 
  -7  10   4       13.11       12.20      2.60 o 
  -6  10   4       79.01       82.33      3.58 o 
  -5  10   4       81.68       83.68      3.55 o 
  -4  10   4       15.27       11.39      2.20 o 
  -3  10   4       10.90       11.11      2.13 o 
  -2  10   4      710.64      726.36     15.95 o 
  -1  10   4       91.19       72.94      2.84 o 
   0  10   4      137.30      141.32      3.68 o 
   1  10   4      142.70      136.12      3.61 o 
   2  10   4      309.30      316.46      6.05 o 
   3  10   4       44.37       41.08      2.30 o 
   4  10   4      671.00      666.49     10.54 o 
   5  10   4      450.92      442.06      7.80 o 
   6  10   4       28.24       19.53      2.30 o 
   7  10   4      120.21      113.89      4.16 o 
   8  10   4       27.77       24.83      2.60 o 
   9  10   4      295.60      312.54      7.50 o 
  -8  11   4       42.36       39.16      4.05 o 
  -7  11   4       20.28       26.25      3.82 o 
  -6  11   4        0.31        3.89      3.45 o 
  -5  11   4       66.57       61.69      4.26 o 
  -4  11   4      273.10      281.12      8.18 o 
  -3  11   4        3.75        0.34      3.07 o 
  -2  11   4        5.72        5.34      3.01 o 
  -1  11   4        9.70       13.38      2.47 o 
   0  11   4        1.80       -0.91      1.89 o 
   1  11   4        7.31        5.10      1.96 o 
   2  11   4      319.97      295.95      5.95 o 
   3  11   4       59.32       56.76      2.77 o 
   4  11   4        0.38       -1.96      2.06 o 
   5  11   4      146.89      157.10      4.32 o 
   6  11   4      113.53      133.89      4.63 o 
   7  11   4      327.92      333.45      7.80 o 
   8  11   4      123.29      116.39      4.56 o 
  -6  12   4       17.28       17.30      3.99 o 
  -5  12   4       87.96       89.83      7.80 o 
  -4  12   4       18.67       13.01      5.47 o 
  -3  12   4       42.27       43.68      5.74 o 
  -2  12   4       84.88       91.49      7.43 o 
  -1  12   4      210.47      226.42      7.40 o 
   0  12   4       54.40       42.67      3.07 o 
   1  12   4       90.19      100.41      4.05 o 
   2  12   4       49.99       46.99      2.77 o 
   3  12   4      677.67      738.79     11.72 o 
   4  12   4      206.86      215.85      5.17 o 
   5  12   4       33.57       24.43      2.91 o 
   6  12   4      131.06      138.55      4.86 o 
  -3  13   4       35.22       28.62      6.28 o 
  -2  13   4       16.58        5.54      6.18 o 
  -1  13   4        4.53        7.67      6.01 o 
   0  13   4       27.06       24.63      6.39 o 
   1  13   4       21.14       24.70      4.36 o 
   2  13   4       40.39       36.55      4.46 o 
 -15   0   5        0.35        3.78      4.39 o 
 -13   0   5       36.04       29.56      3.21 o 
 -11   0   5        7.19        5.91      2.30 o 
  -9   0   5      657.65      585.61     12.40 o 
  -7   0   5      310.73      291.52      6.93 o 
  -5   0   5     2144.55     2281.06     32.09 o 
  -3   0   5     8809.00     9568.08    115.00 o 
  -1   0   5    27457.80    27785.99    316.15 o 
   1   0   5     6856.87     7139.14     97.40 o 
   3   0   5     8000.11     8213.51    112.10 o 
   5   0   5     1161.31     1468.02     21.08 o 
   7   0   5      579.44      527.00      8.61 o 
   9   0   5     2300.78     2321.61     34.70 o 
  11   0   5      154.10      151.49      4.32 o 
  13   0   5      194.94      211.72      9.43 o 
 -15   1   5      150.15      154.73      6.18 o 
 -14   1   5       43.98       41.32      2.94 o 
 -13   1   5       24.67       25.54      2.47 o 
 -12   1   5       76.57       68.07      2.84 o 
 -11   1   5      674.64      661.73     10.10 o 
 -10   1   5        0.13        0.91      1.39 o 
  -9   1   5        0.40        0.64      1.25 o 
  -8   1   5      187.38      186.39      3.89 o 
  -7   1   5      684.59      712.64      8.75 o 
  -6   1   5     1167.70     1275.28     14.97 o 
  -5   1   5      895.01      868.45      9.36 o 
  -4   1   5     4594.87     4710.85     46.32 o 
  -3   1   5     7025.55     7424.85     72.43 o 
  -2   1   5       43.04       55.81      0.84 o 
  -1   1   5      105.03      147.10      1.82 o 
   0   1   5     1377.28     1477.78     15.64 o 
   1   1   5       14.70       14.46      0.51 o 
   2   1   5     8863.80     8836.01     82.37 o 
   3   1   5      148.66      175.41      2.20 o 
   4   1   5      107.65      124.19      1.76 o 
   5   1   5     2587.95     2532.65     24.19 o 
   6   1   5      796.99      792.64      8.21 o 
   7   1   5      248.58      263.68      3.34 o 
   8   1   5      267.53      268.01      3.85 o 
   9   1   5        0.13        0.57      0.98 o 
  10   1   5      109.08      112.74      2.43 o 
  11   1   5      136.18      146.93      3.38 o 
  12   1   5      207.62      228.21      5.00 o 
  13   1   5       22.02       19.63      3.01 o 
  14   1   5       18.26       16.32      3.28 o 
 -15   2   5        2.53        4.09      2.70 o 
 -14   2   5      277.48      288.14      7.09 o 
 -13   2   5        1.68        0.71      2.09 o 
 -12   2   5       23.32       24.39      2.26 o 
 -11   2   5       51.20       54.29      2.57 o 
 -10   2   5      751.81      753.45     10.98 o 
  -9   2   5        2.71       -1.05      1.25 o 
  -8   2   5     2203.05     2218.67     24.76 o 
  -7   2   5       67.59       70.41      1.96 o 
  -6   2   5       51.76       50.03      1.39 o 
  -5   2   5     2542.50     2631.68     26.49 o 
  -4   2   5      384.77      347.47      4.26 o 
  -3   2   5      608.43      606.86      6.69 o 
  -2   2   5        1.54       10.95      0.51 o 
  -1   2   5      590.80      507.84      4.90 o 
   0   2   5    10627.94    10838.09    105.51 o 
   1   2   5     1106.60     1071.16     11.08 o 
   2   2   5     7250.94     7630.09     74.60 o 
   3   2   5      847.54      941.66      9.09 o 
   4   2   5     2224.11     2331.54     21.62 o 
   5   2   5        1.25        0.68      0.57 o 
   6   2   5      943.50      933.89     10.20 o 
   7   2   5     1100.97     1130.41     12.26 o 
   8   2   5     1531.15     1567.92     16.79 o 
   9   2   5      235.75      232.64      3.65 o 
  10   2   5      426.21      430.14      5.81 o 
  11   2   5      250.88      231.76      4.29 o 
  12   2   5        3.04        5.91      1.96 o 
  13   2   5       16.77       17.74      2.84 o 
  14   2   5        0.06       -0.51      4.26 o 
 -14   3   5      239.98      242.16      6.45 o 
 -13   3   5       27.78       26.45      2.60 o 
 -12   3   5        2.28        2.84      1.96 o 
 -11   3   5      124.89      121.89      4.02 o 
 -10   3   5      444.53      426.96      7.16 o 
  -9   3   5       97.78       83.65      2.74 o 
  -8   3   5     2064.66     2017.65     22.74 o 
  -7   3   5      808.36      886.26     10.71 o 
  -6   3   5       39.39       27.16      1.11 o 
  -5   3   5       97.54      100.85      1.89 o 
  -4   3   5     5544.79     5696.40     56.01 o 
  -3   3   5      317.22      315.64      3.92 o 
  -2   3   5     1644.81     1674.30     15.71 o 
  -1   3   5      762.39      778.05      7.80 o 
   0   3   5      571.19      620.51      6.35 o 
   1   3   5     2252.05     2375.83     22.23 o 
   2   3   5     1095.40      971.60      9.73 o 
   3   3   5      286.04      244.73      3.28 o 
   4   3   5     4802.90     5269.87     52.13 o 
   5   3   5      513.23      541.96      6.39 o 
   6   3   5      880.87      835.78      9.39 o 
   7   3   5      744.92      747.24      8.58 o 
   8   3   5     1107.42     1058.18     11.79 o 
   9   3   5      690.50      687.88      8.31 o 
  10   3   5      123.68      123.89      2.60 o 
  11   3   5       13.83       20.81      2.13 o 
  12   3   5      133.70      146.32      4.43 o 
  13   3   5       24.16       29.66      3.14 o 
  14   3   5        0.28        1.49      4.49 o 
 -14   4   5       28.60       29.32      2.91 o 
 -13   4   5      165.96      152.87      4.83 o 
 -12   4   5       21.10       27.43      2.50 o 
 -11   4   5       38.10       31.39      2.43 o 
 -10   4   5      161.41      170.71      4.66 o 
  -9   4   5      345.29      314.19      5.03 o 
  -8   4   5     1163.88     1109.54     13.34 o 
  -7   4   5      478.34      446.66      5.71 o 
  -6   4   5      140.83      147.53      2.57 o 
  -5   4   5       17.13       24.70      1.05 o 
  -4   4   5        9.54       10.44      0.81 o 
  -3   4   5        0.74        2.70      0.57 o 
  -2   4   5     1486.81     1544.71     14.70 o 
  -1   4   5     2593.36     2503.97     23.78 o 
   0   4   5      405.25      455.38      4.97 o 
   1   4   5     2790.38     2925.83     27.33 o 
   2   4   5     4987.88     5522.20     55.30 o 
   3   4   5      398.34      371.05      5.51 o 
   4   4   5        4.48        8.82      0.95 o 
   5   4   5      294.91      270.95      4.29 o 
   6   4   5      907.50      905.07     11.32 o 
   7   4   5        0.46        2.60      1.15 o 
   8   4   5     1173.92     1160.79     14.39 o 
   9   4   5     1177.04     1147.85     14.39 o 
  10   4   5       50.57       54.36      2.26 o 
  11   4   5       10.10       16.52      2.13 o 
  12   4   5      292.51      307.57      6.99 o 
  13   4   5       36.07       34.70      2.80 o 
  14   4   5       41.73       44.22      3.85 o 
 -14   5   5        1.10       -2.70      2.70 o 
 -13   5   5       91.65       88.75      3.95 o 
 -12   5   5       28.95       23.34      2.50 o 
 -11   5   5      204.59      204.46      5.41 o 
 -10   5   5        8.34       10.71      1.59 o 
  -9   5   5      656.61      633.28      9.66 o 
  -8   5   5       28.27       25.51      1.52 o 
  -7   5   5       62.43       56.52      1.72 o 
  -6   5   5       12.43       13.34      1.05 o 
  -5   5   5       79.28       70.27      1.72 o 
  -4   5   5      109.91       98.82      1.96 o 
  -3   5   5       31.49       48.21      1.22 o 
  -2   5   5      673.11      684.16      7.09 o 
  -1   5   5      363.21      328.38      3.82 o 
   0   5   5      459.34      420.85      5.17 o 
   1   5   5      681.95      641.80      7.43 o 
   2   5   5      344.75      364.19      5.24 o 
   3   5   5       13.93       19.53      1.15 o 
   4   5   5       45.62       58.38      1.82 o 
   5   5   5      383.08      408.31      5.95 o 
   6   5   5      921.43      928.99     11.76 o 
   7   5   5      171.50      169.90      3.48 o 
   8   5   5      178.09      152.77      3.38 o 
   9   5   5      419.76      400.00      6.35 o 
  10   5   5      352.14      367.77      7.67 o 
  11   5   5      222.46      223.55      5.71 o 
  12   5   5       13.12       14.19      2.40 o 
  13   5   5        0.57       -2.60      2.60 o 
 -13   6   5       34.67       25.91      2.84 o 
 -12   6   5        0.32        0.74      2.30 o 
 -11   6   5       57.93       58.14      3.14 o 
 -10   6   5      123.52      123.48      3.48 o 
  -9   6   5      210.70      199.12      4.36 o 
  -8   6   5       31.28       32.33      1.93 o 
  -7   6   5        0.32        0.27      1.28 o 
  -6   6   5      728.31      674.50      8.04 o 
  -5   6   5      448.98      434.19      5.61 o 
  -4   6   5       71.50       72.70      1.79 o 
  -3   6   5      551.21      586.19      6.39 o 
  -2   6   5        0.10        0.34      0.78 o 
  -1   6   5     4012.68     3869.32     38.78 o 
   0   6   5       88.67       91.99      1.96 o 
   1   6   5     1025.25     1080.21     13.14 o 
   2   6   5        0.22        0.64      0.91 o 
   3   6   5      219.36      216.05      3.78 o 
   4   6   5     2869.75     2926.44     33.07 o 
   5   6   5     1234.45     1154.77     14.26 o 
   6   6   5       29.63       24.36      1.55 o 
   7   6   5       15.37       11.45      1.45 o 
   8   6   5      111.50      116.15      3.28 o 
   9   6   5      718.27      705.71     12.47 o 
  10   6   5       85.32       77.16      3.38 o 
  11   6   5      188.07      203.11      5.47 o 
  12   6   5       14.26       13.24      2.57 o 
  13   6   5      186.88      185.37      5.61 o 
 -12   7   5        1.86        0.81      2.53 o 
 -11   7   5       68.09       71.22      3.01 o 
 -10   7   5        0.80       -1.79      1.79 o 
  -9   7   5       94.77       75.20      2.84 o 
  -8   7   5       29.79       27.06      1.96 o 
  -7   7   5     1701.83     1716.06     22.53 o 
  -6   7   5       69.79       62.47      2.36 o 
  -5   7   5       43.99       32.26      1.42 o 
  -4   7   5     1755.30     1781.57     18.85 o 
  -3   7   5      462.52      424.16      6.18 o 
  -2   7   5      185.35      162.87      2.87 o 
  -1   7   5     2488.65     2574.07     26.45 o 
   0   7   5      702.64      692.13      8.51 o 
   1   7   5      240.69      241.79      4.19 o 
   2   7   5      862.63      827.07     10.64 o 
   3   7   5       14.50       11.99      1.28 o 
   4   7   5        0.27       -1.18      1.18 o 
   5   7   5       22.83       21.72      1.59 o 
   6   7   5        0.62        1.22      1.35 o 
   7   7   5      107.33      105.14      3.21 o 
   8   7   5      284.58      282.37      5.61 o 
   9   7   5      207.24      197.10      5.27 o 
  10   7   5       47.97       44.29      2.84 o 
  11   7   5       36.80       40.07      2.87 o 
  12   7   5      317.26      333.45      7.77 o 
 -12   8   5      255.23      273.35      6.96 o 
 -11   8   5      161.82      171.25      4.46 o 
 -10   8   5       11.18        9.46      2.06 o 
  -9   8   5      214.32      193.21      4.53 o 
  -8   8   5      159.89      166.01      4.09 o 
  -7   8   5       18.03       18.75      1.86 o 
  -6   8   5       73.88       86.08      3.48 o 
  -5   8   5     1331.05     1325.42     20.88 o 
  -4   8   5     1016.44      960.95     13.41 o 
  -3   8   5       85.67       75.91      2.53 o 
  -2   8   5      267.55      299.70      4.43 o 
  -1   8   5       43.43       40.88      1.62 o 
   0   8   5      736.96      807.44     10.57 o 
   1   8   5      109.30      136.86      3.11 o 
   2   8   5      142.66      162.50      3.45 o 
   3   8   5       10.06        5.95      1.35 o 
   4   8   5      104.23      107.23      3.18 o 
   5   8   5      105.99      111.49      3.28 o 
   6   8   5      134.11      119.02      3.41 o 
   7   8   5        0.41        2.20      1.69 o 
   8   8   5      189.42      201.83      5.37 o 
   9   8   5      145.19      142.87      4.56 o 
  10   8   5        2.64        2.23      2.33 o 
  11   8   5        3.13       -0.27      2.57 o 
 -11   9   5        0.21       -0.14      2.94 o 
 -10   9   5        3.47        5.17      2.74 o 
  -9   9   5      158.94      145.47      4.73 o 
  -8   9   5      232.46      235.47      6.01 o 
  -7   9   5       74.68       69.83      3.41 o 
  -6   9   5        9.74        7.64      2.16 o 
  -5   9   5      245.19      245.34      5.95 o 
  -4   9   5      786.79      776.90     13.45 o 
  -3   9   5      705.26      750.99     12.97 o 
  -2   9   5      452.19      442.94      7.30 o 
  -1   9   5        2.95       -0.14      1.59 o 
   0   9   5      104.77      100.58      3.01 o 
   1   9   5      566.37      599.97      9.36 o 
   2   9   5      261.41      252.54      5.10 o 
   3   9   5      259.11      265.20      5.30 o 
   4   9   5       58.70       56.08      2.53 o 
   5   9   5      163.76      158.55      3.99 o 
   6   9   5      494.84      525.07      8.82 o 
   7   9   5      303.77      333.08      7.43 o 
   8   9   5       92.88       95.91      3.85 o 
   9   9   5      159.43      144.87      4.76 o 
  10   9   5       70.87       80.54      3.92 o 
  -9  10   5       21.64       20.27      2.94 o 
  -8  10   5        7.11        6.32      2.70 o 
  -7  10   5      257.55      250.44      6.35 o 
  -6  10   5       73.49       74.49      3.61 o 
  -5  10   5       67.07       67.64      3.41 o 
  -4  10   5       25.19       20.24      2.40 o 
  -3  10   5        1.31       -1.55      2.67 o 
  -2  10   5        3.03        2.09      2.74 o 
  -1  10   5      284.39      270.75      5.37 o 
   0  10   5       33.90       34.36      2.13 o 
   1  10   5      265.29      228.35      4.90 o 
   2  10   5        1.28        2.33      1.72 o 
   3  10   5       89.81       91.96      3.11 o 
   4  10   5      484.13      521.36      8.85 o 
   5  10   5      288.93      277.37      5.78 o 
   6  10   5       66.66       72.50      3.04 o 
   7  10   5       35.62       40.17      2.91 o 
   8  10   5       13.67       15.24      2.57 o 
   9  10   5        7.19        0.51      2.64 o 
  -8  11   5       10.99        9.16      3.78 o 
  -7  11   5       11.58        7.84      3.72 o 
  -6  11   5      101.11      100.51      4.29 o 
  -5  11   5        2.39        1.59      2.64 o 
  -4  11   5       22.79       27.26      3.31 o 
  -3  11   5      334.07      336.22      9.32 o 
  -2  11   5      182.72      173.58      6.32 o 
  -1  11   5      279.75      266.76      8.07 o 
   0  11   5       82.88       72.67      2.97 o 
   1  11   5        0.06       -1.72      1.96 o 
   2  11   5       21.18       19.12      2.26 o 
   3  11   5        0.22       -0.64      1.99 o 
   4  11   5       22.55       26.42      2.36 o 
   5  11   5      139.80      146.52      4.22 o 
   6  11   5      316.67      317.47      7.50 o 
   7  11   5       34.65       39.43      3.11 o 
   8  11   5      106.09      112.06      8.21 o 
  -6  12   5      511.81      581.39     21.05 o 
  -5  12   5      359.29      377.10     15.47 o 
  -4  12   5        9.25       13.14      5.61 o 
  -3  12   5       93.74      109.05      7.91 o 
  -2  12   5       44.94       43.41      3.92 o 
  -1  12   5       53.18       43.28      3.85 o 
   0  12   5      238.44      247.87      7.94 o 
   1  12   5       79.19       81.08      3.38 o 
   2  12   5       41.25       43.14      2.74 o 
   3  12   5        1.60       -0.95      2.40 o 
   4  12   5      212.26      237.60      5.54 o 
   5  12   5      629.19      683.42     12.91 o 
  -2  13   5        2.21       -4.36      6.22 o 
  -1  13   5        0.47       -6.25      6.62 o 
   0  13   5      122.49      136.49      6.05 o 
   1  13   5       16.47       14.36      3.82 o 
 -14   0   6       13.32       12.30      3.18 o 
 -12   0   6       20.85       32.97      3.18 o 
 -10   0   6      715.58      702.24     14.76 o 
  -8   0   6      342.97      330.51      8.01 o 
  -6   0   6      177.17      188.24      5.10 o 
  -4   0   6     6450.18     6941.91     83.85 o 
  -2   0   6        0.38       -0.20      0.51 o 
   0   0   6    11789.42    12589.79    171.45 o 
   2   0   6      965.68      844.06     12.47 o 
   4   0   6     2291.30     2411.84     33.82 o 
   6   0   6     4281.68     4231.69     58.65 o 
   8   0   6     3038.26     3163.37     44.63 o 
  10   0   6      339.32      375.88      7.70 o 
  12   0   6      640.11      680.44     12.53 o 
  14   0   6        0.22       -4.53      4.53 o 
 -15   1   6       37.52       35.98      3.61 o 
 -14   1   6      167.11      168.35      5.24 o 
 -13   1   6       39.17       38.41      2.50 o 
 -12   1   6        0.02       -0.34      1.72 o 
 -11   1   6       45.26       38.82      2.30 o 
 -10   1   6      660.50      659.03      9.93 o 
  -9   1   6      397.50      391.59      6.55 o 
  -8   1   6     2735.73     2724.45     33.65 o 
  -7   1   6       29.45       36.25      1.72 o 
  -6   1   6      281.70      271.25      3.99 o 
  -5   1   6      365.89      364.12      4.53 o 
  -4   1   6     4577.45     4638.25     42.33 o 
  -3   1   6      710.27      702.54      6.22 o 
  -2   1   6     5408.83     6028.02     48.75 o 
  -1   1   6      494.56      530.75      5.34 o 
   0   1   6       78.27      122.74      1.59 o 
   1   1   6       44.69       59.02      1.01 o 
   2   1   6      329.07      238.04      2.70 o 
   3   1   6     1126.53     1186.26     11.32 o 
   4   1   6      439.64      453.11      4.93 o 
   5   1   6     1045.83     1036.53     10.17 o 
   6   1   6      431.73      370.14      4.26 o 
   7   1   6       40.98       40.03      1.25 o 
   8   1   6       45.61       37.09      1.42 o 
   9   1   6      690.99      694.90      8.31 o 
  10   1   6      294.45      296.56      4.93 o 
  11   1   6       65.65       64.39      2.26 o 
  12   1   6        4.54        3.41      1.59 o 
  13   1   6       70.09       79.60      3.45 o 
  14   1   6       25.74       24.29      4.83 o 
 -14   2   6        1.74        4.56      2.53 o 
 -13   2   6      370.28      384.09      8.34 o 
 -12   2   6        4.86        3.38      1.96 o 
 -11   2   6      729.02      709.87     10.78 o 
 -10   2   6       24.44       23.01      1.86 o 
  -9   2   6        0.00       -0.34      1.28 o 
  -8   2   6      652.86      686.73      9.90 o 
  -7   2   6     3523.97     3572.09     38.85 o 
  -6   2   6      514.79      467.74      5.71 o 
  -5   2   6       87.30       81.18      1.69 o 
  -4   2   6      252.28      262.70      3.48 o 
  -3   2   6     2401.08     2575.73     24.05 o 
  -2   2   6     2196.26     2396.74     20.84 o 
  -1   2   6     6644.24     6519.75     59.26 o 
   0   2   6     2204.66     2323.46     23.28 o 
   1   2   6     4464.85     4620.75     45.54 o 
   2   2   6      829.84      858.45      8.38 o 
   3   2   6      256.30      288.99      3.24 o 
   4   2   6      971.16     1008.83      9.83 o 
   5   2   6       73.18       62.60      1.25 o 
   6   2   6       18.87       30.74      1.15 o 
   7   2   6      880.17      975.08     10.78 o 
   8   2   6      539.97      547.77      6.96 o 
   9   2   6       30.37       22.87      1.28 o 
  10   2   6       14.70       11.72      1.25 o 
  11   2   6      274.33      282.84      5.54 o 
  12   2   6      268.69      281.32      7.87 o 
  13   2   6       16.42       16.11      2.91 o 
  14   2   6        9.35        6.39      4.43 o 
 -14   3   6       56.53       56.86      3.72 o 
 -13   3   6       46.01       40.91      2.94 o 
 -12   3   6      104.59      104.02      3.89 o 
 -11   3   6       29.64       31.12      2.40 o 
 -10   3   6        5.95        3.72      1.52 o 
  -9   3   6        1.13        3.31      1.39 o 
  -8   3   6        2.98        2.06      1.25 o 
  -7   3   6      101.60      110.14      2.23 o 
  -6   3   6      458.72      515.17      6.22 o 
  -5   3   6       58.94       67.37      1.59 o 
  -4   3   6      477.54      467.23      5.57 o 
  -3   3   6     3679.42     3651.58     31.55 o 
  -2   3   6      137.22      139.76      1.82 o 
  -1   3   6        3.17        1.62      0.54 o 
   0   3   6     1029.93     1049.64     10.34 o 
   1   3   6      423.85      422.77      4.59 o 
   2   3   6     1851.50     1934.58     18.34 o 
   3   3   6      133.54      116.01      1.69 o 
   4   3   6      306.24      363.38      4.53 o 
   5   3   6      488.76      454.50      5.54 o 
   6   3   6        5.13        5.74      0.88 o 
   7   3   6       18.48       21.05      1.28 o 
   8   3   6      153.75      146.89      3.04 o 
   9   3   6     2110.91     2070.32     24.09 o 
  10   3   6        0.79        0.47      1.39 o 
  11   3   6       34.41       32.87      2.16 o 
  12   3   6       65.50       63.85      3.85 o 
  13   3   6      317.97      361.69      9.63 o 
  14   3   6       91.77       95.74      5.07 o 
 -14   4   6        5.46        2.36      2.60 o 
 -13   4   6      192.17      193.24      5.61 o 
 -12   4   6      230.50      217.94      5.78 o 
 -11   4   6       86.74       88.78      3.55 o 
 -10   4   6        1.91        0.47      1.72 o 
  -9   4   6        7.59        8.75      1.55 o 
  -8   4   6      107.31      118.38      2.67 o 
  -7   4   6       39.12       37.20      1.45 o 
  -6   4   6     2147.51     2031.70     21.08 o 
  -5   4   6       64.80       66.66      1.66 o 
  -4   4   6       16.90       22.57      1.05 o 
  -3   4   6      316.99      325.00      3.82 o 
  -2   4   6        4.06        9.02      0.64 o 
  -1   4   6     1833.20     1749.24     17.64 o 
   0   4   6      534.61      584.84      6.52 o 
   1   4   6        7.58        4.43      1.99 o 
   2   4   6       22.14       24.46      1.18 o 
   3   4   6       66.46       55.51      1.62 o 
   4   4   6     1087.29     1078.32     13.01 o 
   5   4   6      327.00      300.58      4.70 o 
   6   4   6     2430.57     2464.51     28.04 o 
   7   4   6      985.72      985.35     12.43 o 
   8   4   6      313.67      269.29      4.73 o 
   9   4   6      340.48      340.14      5.64 o 
  10   4   6       61.01       61.35      2.33 o 
  11   4   6       48.98       50.57      2.87 o 
  12   4   6       75.25       72.70      3.41 o 
  13   4   6        6.39        3.72      3.01 o 
 -13   5   6       11.88       14.53      2.53 o 
 -12   5   6        0.04       -0.81      2.16 o 
 -11   5   6       26.29       24.46      2.36 o 
 -10   5   6       55.29       68.04      3.11 o 
  -9   5   6      296.33      262.33      5.14 o 
  -8   5   6      562.48      536.79      6.89 o 
  -7   5   6        7.27        3.82      1.08 o 
  -6   5   6       19.15       17.26      1.11 o 
  -5   5   6      529.15      514.90      6.35 o 
  -4   5   6     1730.39     1685.15     17.64 o 
  -3   5   6       66.85       43.04      1.18 o 
  -2   5   6      409.69      427.23      4.80 o 
  -1   5   6      686.79      638.55      7.36 o 
   0   5   6      842.24      747.24      8.61 o 
   1   5   6      119.08      137.64      2.36 o 
   2   5   6     1648.24     1643.09     19.09 o 
   3   5   6        9.89        4.39      0.95 o 
   4   5   6      693.36      697.98      9.16 o 
   5   5   6     2602.12     2584.24     29.36 o 
   6   5   6      957.95      921.53     11.76 o 
   7   5   6        3.35        1.05      1.28 o 
   8   5   6       19.76       23.41      1.62 o 
   9   5   6       37.41       32.09      1.93 o 
  10   5   6      381.69      367.98      6.72 o 
  11   5   6       35.11       29.93      2.50 o 
  12   5   6      183.71      194.53      5.41 o 
  13   5   6      102.14      108.99      4.29 o 
 -13   6   6       56.38       61.52      3.58 o 
 -12   6   6        0.16       -0.51      2.36 o 
 -11   6   6       27.49       26.22      2.43 o 
 -10   6   6        0.00        0.98      1.72 o 
  -9   6   6        9.23        9.22      1.62 o 
  -8   6   6       67.06       63.11      2.50 o 
  -7   6   6      145.05      131.83      3.04 o 
  -6   6   6       20.99       19.26      1.25 o 
  -5   6   6     1200.04     1156.77     12.74 o 
  -4   6   6      593.18      599.67      7.26 o 
  -3   6   6       66.17       65.95      1.72 o 
  -2   6   6        7.24        8.78      0.95 o 
  -1   6   6      125.22      133.45      2.43 o 
   0   6   6      125.50      117.74      2.26 o 
   1   6   6        0.67        2.64      1.01 o 
   2   6   6      179.26      163.04      3.18 o 
   3   6   6      275.96      261.62      4.39 o 
   4   6   6      342.34      311.56      5.03 o 
   5   6   6      880.08      884.47     11.42 o 
   6   6   6      508.85      508.82      7.43 o 
   7   6   6      283.36      287.43      5.00 o 
   8   6   6      303.56      261.52      4.80 o 
   9   6   6      192.82      185.14      4.39 o 
  10   6   6       14.41       13.82      2.13 o 
  11   6   6      156.98      157.94      4.80 o 
  12   6   6      106.91      109.87      4.22 o 
 -12   7   6      184.60      179.49      5.41 o 
 -11   7   6        6.63       10.37      2.47 o 
 -10   7   6      151.54      157.06      4.09 o 
  -9   7   6      321.96      331.56      6.25 o 
  -8   7   6      928.90      939.64     13.55 o 
  -7   7   6        5.63        6.69      1.55 o 
  -6   7   6      302.31      331.59      5.91 o 
  -5   7   6      146.35      139.09      3.07 o 
  -4   7   6     1129.46     1134.81     13.99 o 
  -3   7   6       81.45       88.78      2.43 o 
  -2   7   6       81.51      108.82      2.33 o 
  -1   7   6      501.79      486.63      6.49 o 
   0   7   6      350.47      348.99      5.41 o 
   1   7   6      365.37      375.58      5.74 o 
   2   7   6      178.70      183.75      3.72 o 
   3   7   6      738.20      710.55      9.53 o 
   4   7   6      618.13      613.69      8.58 o 
   5   7   6      346.61      373.58      5.98 o 
   6   7   6       32.97       39.46      1.93 o 
   7   7   6       26.21       29.16      1.96 o 
   8   7   6       34.33       30.74      2.09 o 
   9   7   6      346.54      325.54      7.30 o 
  10   7   6       40.24       46.28      2.87 o 
  11   7   6       36.87       38.92      2.87 o 
  12   7   6        2.71        1.35      2.74 o 
 -11   8   6      206.89      217.77      5.17 o 
 -10   8   6       68.32       64.09      3.48 o 
  -9   8   6       47.37       53.82      3.21 o 
  -8   8   6       58.32       51.01      2.97 o 
  -7   8   6      337.40      323.55      7.26 o 
  -6   8   6     1492.42     1505.25     23.55 o 
  -5   8   6      748.06      768.01     13.31 o 
  -4   8   6      896.73      857.34     12.30 o 
  -3   8   6      524.36      577.40      8.11 o 
  -2   8   6       99.16       92.94      2.60 o 
  -1   8   6      474.34      469.26      6.86 o 
   0   8   6      108.63      119.29      2.87 o 
   1   8   6      493.43      486.59      7.16 o 
   2   8   6       38.55       37.09      1.79 o 
   3   8   6        0.12       -1.01      1.32 o 
   4   8   6       30.61       43.14      1.99 o 
   5   8   6      181.68      186.05      4.32 o 
   6   8   6        0.54        1.39      1.62 o 
   7   8   6      160.07      148.99      3.95 o 
   8   8   6        7.08        7.13      1.93 o 
   9   8   6      180.94      181.52      5.24 o 
  10   8   6        9.16        9.53      2.40 o 
  11   8   6        1.07       -0.61      2.67 o 
 -10   9   6        0.27       -2.16      2.77 o 
  -9   9   6       45.79       30.37      2.91 o 
  -8   9   6        1.78       -0.27      2.40 o 
  -7   9   6        3.62        4.53      2.30 o 
  -6   9   6        0.31        3.45      2.20 o 
  -5   9   6       71.07       71.32      3.34 o 
  -4   9   6      188.72      186.52      5.10 o 
  -3   9   6      350.95      360.88      6.49 o 
  -2   9   6     1318.86     1247.92     19.90 o 
  -1   9   6      945.34      917.74     13.21 o 
   0   9   6       31.04       27.91      1.96 o 
   1   9   6      152.27      142.06      3.65 o 
   2   9   6      787.78      763.65     11.49 o 
   3   9   6      117.18      107.87      3.24 o 
   4   9   6      334.07      311.18      6.05 o 
   5   9   6       45.01       39.12      2.33 o 
   6   9   6       12.25        9.12      1.86 o 
   7   9   6      322.14      324.12      6.45 o 
   8   9   6       59.94       68.41      3.41 o 
   9   9   6      543.26      589.60     11.52 o 
  10   9   6      227.28      238.21      6.39 o 
  -9  10   6        0.57        4.22      2.94 o 
  -8  10   6        7.93        6.08      2.80 o 
  -7  10   6       42.12       49.29      3.24 o 
  -6  10   6      325.79      369.26      8.14 o 
  -5  10   6        1.17       -0.95      2.30 o 
  -4  10   6      165.18      194.29      5.44 o 
  -3  10   6       66.99       60.68      3.92 o 
  -2  10   6      432.32      427.37      8.68 o 
  -1  10   6       50.93       59.22      3.14 o 
   0  10   6       73.28       76.05      2.94 o 
   1  10   6      897.68      872.34     13.01 o 
   2  10   6        4.36        1.28      1.79 o 
   3  10   6      365.36      399.12      7.26 o 
   4  10   6      194.33      223.31      5.07 o 
   5  10   6       13.27       17.36      2.09 o 
   6  10   6      234.92      252.84      5.57 o 
   7  10   6      404.00      412.64      8.89 o 
   8  10   6       85.66       74.49      3.72 o 
   9  10   6       38.46       27.43      2.94 o 
  -8  11   6       80.58       93.01      4.46 o 
  -7  11   6      126.78      139.09      5.03 o 
  -6  11   6        9.83       12.13      2.94 o 
  -5  11   6      187.11      216.08      7.26 o 
  -4  11   6       69.51       64.26      4.22 o 
  -3  11   6       78.52       99.39      4.93 o 
  -2  11   6      196.05      195.68      6.76 o 
  -1  11   6       46.56       36.62      2.84 o 
   0  11   6      246.86      249.46      6.32 o 
   1  11   6      471.63      502.47      8.68 o 
   2  11   6      242.87      240.20      5.34 o 
   3  11   6      109.52      112.70      3.61 o 
   4  11   6        0.03       -1.86      2.16 o 
   5  11   6       61.20       56.52      3.01 o 
   6  11   6      326.21      342.77      7.94 o 
   7  11   6       57.17       60.78      3.61 o 
  -5  12   6       19.46       20.98      6.11 o 
  -4  12   6       22.87       21.93      3.92 o 
  -3  12   6       24.62       26.99      3.92 o 
  -2  12   6       10.01       12.43      3.82 o 
  -1  12   6        6.89        3.18      3.18 o 
   0  12   6       14.90       15.34      3.31 o 
   1  12   6       66.72       66.42      3.11 o 
   2  12   6       10.20        5.71      2.43 o 
   3  12   6        0.01       -0.57      2.43 o 
   4  12   6       46.59       47.80      2.97 o 
   5  12   6        2.94        3.65      2.64 o 
 -13   0   7      223.51      217.23      7.26 o 
 -11   0   7      169.12      162.81      5.81 o 
  -9   0   7       89.80       90.98      4.05 o 
  -7   0   7      974.18      936.29     17.94 o 
  -5   0   7     6522.89     6461.33     94.60 o 
  -3   0   7     3049.75     3279.42     40.17 o 
  -1   0   7    13252.34    14645.79    199.19 o 
   1   0   7     4620.37     4753.52     65.51 o 
   3   0   7      270.77      321.93      5.47 o 
   5   0   7     2564.63     2484.11     35.07 o 
   7   0   7     3505.86     3662.43     51.32 o 
   9   0   7      145.31      163.95      4.43 o 
  11   0   7      115.20      110.30      3.92 o 
  13   0   7       72.03       73.21      4.59 o 
 -14   1   7      102.80       93.04      3.99 o 
 -13   1   7       53.46       52.57      2.80 o 
 -12   1   7        3.63        3.95      1.79 o 
 -11   1   7      155.15      157.26      4.02 o 
 -10   1   7       60.00       59.39      2.53 o 
  -9   1   7       43.39       25.03      1.79 o 
  -8   1   7       10.92       10.03      1.39 o 
  -7   1   7     1765.02     1714.10     21.79 o 
  -6   1   7      841.57      819.47      9.86 o 
  -5   1   7      254.42      297.30      3.92 o 
  -4   1   7       41.63       41.49      1.15 o 
  -3   1   7    10763.55    11729.45     97.67 o 
  -2   1   7      374.59      446.22      4.12 o 
  -1   1   7     1664.58     1592.04     14.93 o 
   0   1   7        0.81        2.47      0.47 o 
   1   1   7       24.23       56.52      1.08 o 
   2   1   7      118.25      110.54      1.62 o 
   3   1   7      224.40      294.97      3.45 o 
   4   1   7      956.83      895.85      8.85 o 
   5   1   7      341.12      327.33      3.82 o 
   6   1   7      166.75      155.64      2.30 o 
   7   1   7      589.15      623.11      7.36 o 
   8   1   7      694.11      728.72      8.55 o 
   9   1   7     4040.78     4045.88     40.95 o 
  10   1   7       12.93       15.84      1.45 o 
  11   1   7       40.32       40.88      2.03 o 
  12   1   7        2.31        0.54      1.82 o 
  13   1   7       60.52       67.16      3.61 o 
  14   1   7        5.19        2.43      4.80 o 
 -14   2   7       45.09       43.41      3.24 o 
 -13   2   7      102.17       99.56      4.02 o 
 -12   2   7       35.94       26.99      2.20 o 
 -11   2   7        5.29        4.36      1.69 o 
 -10   2   7      180.20      177.50      4.16 o 
  -9   2   7       20.22       17.57      1.66 o 
  -8   2   7      165.18      161.93      3.75 o 
  -7   2   7      773.17      750.51     10.54 o 
  -6   2   7      135.74      145.91      2.50 o 
  -5   2   7      153.17      139.16      2.36 o 
  -4   2   7     5149.54     5156.32     50.88 o 
  -3   2   7       48.19       51.99      1.11 o 
  -2   2   7      540.16      566.15      5.44 o 
  -1   2   7        0.07        2.67      0.47 o 
   0   2   7      504.24      576.09      6.45 o 
   1   2   7      191.72      218.82      2.77 o 
   2   2   7     2263.28     2298.97     21.35 o 
   3   2   7       16.75       20.57      0.74 o 
   4   2   7      427.27      373.99      4.26 o 
   5   2   7      143.40      176.12      2.50 o 
   6   2   7     1433.59     1364.27     14.49 o 
   7   2   7        1.11        0.88      0.88 o 
   8   2   7      270.59      253.52      3.78 o 
   9   2   7      212.00      210.91      3.92 o 
  10   2   7      177.48      189.93      3.75 o 
  11   2   7       95.66       90.34      3.04 o 
  12   2   7      195.39      205.68      5.61 o 
  13   2   7      173.90      194.63      5.68 o 
  14   2   7      134.11      151.45      8.72 o 
 -14   3   7      109.35      105.44      4.29 o 
 -13   3   7        4.32        7.77      2.36 o 
 -12   3   7       13.58       10.84      2.16 o 
 -11   3   7        6.24        5.27      1.76 o 
 -10   3   7      357.06      355.95      6.45 o 
  -9   3   7       35.82       39.26      2.09 o 
  -8   3   7      168.28      157.57      3.65 o 
  -7   3   7      153.38      134.66      2.57 o 
  -6   3   7      417.42      411.46      5.27 o 
  -5   3   7      400.08      409.36      5.17 o 
  -4   3   7     1401.58     1329.47     14.02 o 
  -3   3   7      177.42      193.89      2.36 o 
  -2   3   7       46.99       75.03      1.25 o 
  -1   3   7       79.22       99.19      1.49 o 
   0   3   7     3539.84     3636.21     35.00 o 
   1   3   7      420.68      397.47      4.43 o 
   2   3   7      225.23      272.67      3.58 o 
   3   3   7      707.88      813.45      8.95 o 
   4   3   7     1020.09      940.99     11.45 o 
   5   3   7       59.73       53.24      1.76 o 
   6   3   7      454.42      460.88      6.55 o 
   7   3   7      111.26       97.50      2.40 o 
   8   3   7       12.97       11.08      1.25 o 
   9   3   7      102.88      103.58      2.64 o 
  10   3   7      434.81      443.96      6.76 o 
  11   3   7       13.43       13.04      1.69 o 
  12   3   7       59.94       66.08      3.95 o 
  13   3   7       44.86       46.25      3.61 o 
 -14   4   7        1.90        4.02      2.67 o 
 -13   4   7      177.07      168.04      5.24 o 
 -12   4   7       84.94       81.59      3.68 o 
 -11   4   7      398.77      413.28      8.55 o 
 -10   4   7      605.64      574.97      9.12 o 
  -9   4   7      256.55      237.43      4.90 o 
  -8   4   7        1.46       -0.81      1.08 o 
  -7   4   7        1.09        0.64      0.98 o 
  -6   4   7      113.20      116.83      2.33 o 
  -5   4   7      885.94      844.09      9.53 o 
  -4   4   7      101.42       95.51      1.96 o 
  -3   4   7     2103.73     2053.19     19.39 o 
  -2   4   7     1408.85     1433.39     14.22 o 
  -1   4   7       74.32       77.57      1.52 o 
   0   4   7     3362.02     3227.19     30.17 o 
   1   4   7     1902.78     1867.08     17.91 o 
   2   4   7     2203.64     2193.94     22.43 o 
   3   4   7      839.74      869.97     10.78 o 
   4   4   7     4155.98     4082.46     45.10 o 
   5   4   7       50.08       50.37      1.86 o 
   6   4   7     2334.51     2245.19     25.84 o 
   7   4   7      184.91      169.09      3.51 o 
   8   4   7       15.27       11.11      1.42 o 
   9   4   7       12.69       13.78      1.55 o 
  10   4   7      133.19      135.14      3.34 o 
  11   4   7        4.95        5.95      1.93 o 
  12   4   7        2.14       -0.24      2.33 o 
  13   4   7       37.94       37.33      3.61 o 
 -13   5   7      187.84      172.23      5.37 o 
 -12   5   7        0.08       -0.84      2.26 o 
 -11   5   7       16.26       16.55      2.23 o 
 -10   5   7       18.64       18.38      2.13 o 
  -9   5   7      373.59      377.27      6.62 o 
  -8   5   7      759.56      736.56      8.92 o 
  -7   5   7     1034.25     1049.97     11.86 o 
  -6   5   7       66.48       67.03      1.86 o 
  -5   5   7       14.78       11.76      1.01 o 
  -4   5   7      161.56      172.47      2.87 o 
  -3   5   7      913.96      967.17     10.68 o 
  -2   5   7     2211.21     2167.82     22.30 o 
  -1   5   7     1883.20     2012.65     20.81 o 
   0   5   7      184.42      170.14      2.77 o 
   1   5   7      294.51      252.33      3.61 o 
   2   5   7     2061.94     2064.68     23.68 o 
   3   5   7     4807.55     4952.20     54.43 o 
   4   5   7     1734.55     1700.08     19.90 o 
   5   5   7       84.06       63.99      2.20 o 
   6   5   7     1683.43     1710.86     20.34 o 
   7   5   7      512.41      574.36      8.18 o 
   8   5   7       45.78       44.32      2.03 o 
   9   5   7      729.51      730.51     10.17 o 
  10   5   7      137.18      134.80      3.45 o 
  11   5   7        2.91        1.79      2.20 o 
  12   5   7       81.14       87.37      3.82 o 
  13   5   7       73.96       69.19      3.78 o 
 -13   6   7       41.89       48.41      3.31 o 
 -12   6   7        0.37        0.68      2.40 o 
 -11   6   7       15.42       18.72      2.40 o 
 -10   6   7        6.34        2.30      2.03 o 
  -9   6   7        0.03        3.14      1.69 o 
  -8   6   7       78.20       66.96      2.57 o 
  -7   6   7      223.41      229.70      3.82 o 
  -6   6   7      554.75      526.49      6.76 o 
  -5   6   7      252.58      225.00      3.58 o 
  -4   6   7      999.18     1050.41     13.31 o 
  -3   6   7      223.31      196.22      3.61 o 
  -2   6   7      450.34      475.44      5.98 o 
  -1   6   7        3.26        3.92      0.95 o 
   0   6   7      336.53      310.48      4.32 o 
   1   6   7        2.10        6.25      1.08 o 
   2   6   7       21.20       14.32      1.32 o 
   3   6   7      581.80      545.85      7.64 o 
   4   6   7      544.41      592.40      8.24 o 
   5   6   7      151.54      162.03      3.45 o 
   6   6   7       64.12       72.70      2.40 o 
   7   6   7      178.49      178.51      3.75 o 
   8   6   7        0.21       -1.49      1.49 o 
   9   6   7       19.92       16.45      1.89 o 
  10   6   7        0.08        0.10      2.33 o 
  11   6   7       46.53       38.21      2.80 o 
  12   6   7       46.54       46.18      3.18 o 
 -12   7   7       24.47       24.36      2.91 o 
 -11   7   7      190.88      200.31      5.61 o 
 -10   7   7        0.76        1.28      1.93 o 
  -9   7   7       11.28        8.61      1.86 o 
  -8   7   7      181.89      168.38      4.86 o 
  -7   7   7       33.17       43.58      2.77 o 
  -6   7   7      127.79      125.34      3.07 o 
  -5   7   7      390.37      376.66      5.91 o 
  -4   7   7      305.90      325.04      5.41 o 
  -3   7   7     2088.48     2115.19     24.49 o 
  -2   7   7      980.20      915.92     10.51 o 
  -1   7   7        3.89       -0.07      1.08 o 
   0   7   7       33.58       35.47      1.66 o 
   1   7   7      342.18      305.10      5.00 o 
   2   7   7      219.38      211.66      3.99 o 
   3   7   7       70.47       73.28      2.30 o 
   4   7   7      474.62      469.23      7.06 o 
   5   7   7      294.73      284.43      5.17 o 
   6   7   7        8.08        2.30      1.45 o 
   7   7   7        0.46       -1.55      1.55 o 
   8   7   7       53.95       58.11      2.67 o 
   9   7   7        1.36       -1.93      1.93 o 
  10   7   7       96.58       97.91      3.85 o 
  11   7   7      113.66      107.53      4.19 o 
 -11   8   7       16.97       12.50      3.45 o 
 -10   8   7        6.70        2.84      2.53 o 
  -9   8   7      272.21      251.08      6.39 o 
  -8   8   7        9.59       11.05      2.33 o 
  -7   8   7      446.11      430.85      8.89 o 
  -6   8   7     1341.53     1325.21     21.22 o 
  -5   8   7     1160.90     1174.30     16.25 o 
  -4   8   7     1172.57     1178.32     15.03 o 
  -3   8   7       15.01        9.63      1.49 o 
  -2   8   7      106.41      104.73      2.87 o 
  -1   8   7      321.29      334.87      5.44 o 
   0   8   7     1045.21      991.90     12.70 o 
   1   8   7      235.06      256.42      4.59 o 
   2   8   7        5.80        5.27      1.35 o 
   3   8   7       65.90       49.90      2.16 o 
   4   8   7      524.05      534.50      7.94 o 
   5   8   7       24.60       23.11      1.82 o 
   6   8   7      427.09      445.71      7.80 o 
   7   8   7      484.95      500.71      8.58 o 
   8   8   7        4.92        1.69      1.93 o 
   9   8   7        6.79        6.59      2.26 o 
  10   8   7      162.87      166.42      5.17 o 
  11   8   7      102.91      111.05      4.36 o 
 -10   9   7       76.37       69.66      3.89 o 
  -9   9   7      116.26      111.62      4.43 o 
  -8   9   7        1.64        5.41      2.60 o 
  -7   9   7       12.19        9.86      2.47 o 
  -6   9   7       93.88       85.14      3.75 o 
  -5   9   7      312.55      290.98      6.82 o 
  -4   9   7       25.09       30.24      2.50 o 
  -3   9   7       18.80       19.16      1.89 o 
  -2   9   7       45.90       41.72      2.64 o 
  -1   9   7        8.69        9.59      2.09 o 
   0   9   7      167.07      176.52      4.16 o 
   1   9   7        5.41       -0.07      1.52 o 
   2   9   7        6.58        9.97      1.69 o 
   3   9   7      143.90      142.97      3.75 o 
   4   9   7       43.90       56.42      2.60 o 
   5   9   7       82.63       80.98      3.07 o 
   6   9   7        7.06        6.72      1.96 o 
   7   9   7        5.80        2.57      2.03 o 
   8   9   7        3.00       -0.17      2.33 o 
   9   9   7       14.05       18.68      2.64 o 
  10   9   7       11.17        7.40      2.84 o 
  -9  10   7        4.73       -0.34      3.11 o 
  -8  10   7      110.35      110.14      4.53 o 
  -7  10   7       85.51       94.56      4.22 o 
  -6  10   7       85.67       81.25      3.89 o 
  -5  10   7       92.42       98.75      4.05 o 
  -4  10   7      638.90      659.90     15.27 o 
  -3  10   7        1.72       -1.18      2.87 o 
  -2  10   7       56.35       52.23      3.01 o 
  -1  10   7      468.88      503.15     10.00 o 
   0  10   7      345.97      355.78      6.62 o 
   1  10   7      267.00      250.51      5.34 o 
   2  10   7        1.67        3.51      1.82 o 
   3  10   7       10.76        9.53      1.89 o 
   4  10   7      135.83      136.99      3.92 o 
   5  10   7      215.94      242.43      5.41 o 
   6  10   7      952.64     1018.22     15.24 o 
   7  10   7       95.08       97.50      3.68 o 
   8  10   7       50.96       50.54      3.31 o 
  -7  11   7       70.73       66.42      3.95 o 
  -6  11   7       28.19       36.25      3.28 o 
  -5  11   7      253.63      259.77      8.24 o 
  -4  11   7      129.30      137.60      5.98 o 
  -3  11   7      127.90      125.85      5.68 o 
  -2  11   7      151.05      151.08      6.18 o 
  -1  11   7       72.61       61.96      3.45 o 
   0  11   7      304.81      304.90      7.26 o 
   1  11   7       67.79       74.32      3.14 o 
   2  11   7      221.39      231.15      5.30 o 
   3  11   7      253.23      264.19      5.74 o 
   4  11   7      397.41      444.60      8.18 o 
   5  11   7      135.32      135.78      4.19 o 
   6  11   7       11.72        9.43      2.47 o 
   7  11   7      117.36      100.37      4.29 o 
  -5  12   7       89.45      105.95      5.78 o 
  -4  12   7        0.00        1.32      3.95 o 
  -3  12   7       49.95       34.09      4.09 o 
  -2  12   7       43.42       37.53      4.19 o 
  -1  12   7       54.42       47.23      4.09 o 
   0  12   7       85.73       76.18      3.99 o 
   1  12   7      117.54      134.80      4.83 o 
   2  12   7        2.42        2.16      2.43 o 
   3  12   7       48.64       43.99      2.94 o 
   4  12   7        2.77       -0.07      2.60 o 
 -14   0   8       48.73       50.71      4.16 o 
 -12   0   8      683.81      705.92     15.64 o 
 -10   0   8      148.40      159.12      5.57 o 
  -8   0   8       60.10       76.96      3.58 o 
  -6   0   8     2655.83     2585.90     45.07 o 
  -4   0   8     2046.38     2135.79     26.69 o 
  -2   0   8     1082.62     1013.12     13.11 o 
   0   0   8        7.25       29.05      1.28 o 
   2   0   8       16.90       13.95      0.95 o 
   4   0   8      207.00      231.59      4.39 o 
   6   0   8     4759.51     4917.37     68.24 o 
   8   0   8     1774.17     1787.68     27.33 o 
  10   0   8      171.54      157.43      4.46 o 
  12   0   8        0.11       -1.01      3.01 o 
 -14   1   8        4.63        5.03      2.57 o 
 -13   1   8      157.60      157.50      4.39 o 
 -12   1   8       30.49       30.17      2.23 o 
 -11   1   8        1.35       -0.51      1.66 o 
 -10   1   8       45.00       44.16      2.36 o 
  -9   1   8      209.37      225.07      4.66 o 
  -8   1   8      795.64      783.76     11.18 o 
  -7   1   8      784.91      785.72     11.05 o 
  -6   1   8      117.88      103.65      2.33 o 
  -5   1   8        3.86        3.04      0.74 o 
  -4   1   8      225.65      200.07      2.64 o 
  -3   1   8     2598.39     2673.53     22.09 o 
  -2   1   8      125.21      136.22      1.66 o 
  -1   1   8      767.01      753.25      7.50 o 
   0   1   8     6182.22     6534.88     61.25 o 
   1   1   8      753.41      871.43      8.55 o 
   2   1   8      260.13      321.18      3.58 o 
   3   1   8       40.21       44.49      1.15 o 
   4   1   8      981.40      928.66      9.22 o 
   5   1   8      460.77      432.06      4.83 o 
   6   1   8     1180.56     1183.52     11.72 o 
   7   1   8        0.09        8.99      1.28 o 
   8   1   8      258.49      246.56      3.78 o 
   9   1   8      334.26      358.79      5.74 o 
  10   1   8      321.15      318.85      5.98 o 
  11   1   8      140.50      150.88      3.55 o 
  12   1   8       82.93       87.84      2.94 o 
  13   1   8        4.00       11.79      2.60 o 
 -14   2   8        0.10       -2.57      2.57 o 
 -13   2   8        0.48       -2.33      2.33 o 
 -12   2   8       69.51       65.10      2.94 o 
 -11   2   8        7.49        7.06      1.76 o 
 -10   2   8      259.26      267.60      5.37 o 
  -9   2   8       14.83       14.26      1.62 o 
  -8   2   8      119.26      103.01      2.97 o 
  -7   2   8      165.87      164.43      3.21 o 
  -6   2   8       35.13       24.32      1.18 o 
  -5   2   8        4.23        8.51      0.84 o 
  -4   2   8       72.24       79.46      1.86 o 
  -3   2   8        0.36        2.80      0.54 o 
  -2   2   8      374.72      391.69      3.82 o 
  -1   2   8     1032.92     1000.01      9.80 o 
   0   2   8       62.31       91.99      1.49 o 
   1   2   8     1924.64     1860.86     18.24 o 
   2   2   8      326.97      362.81      4.05 o 
   3   2   8     2386.93     2483.57     21.69 o 
   4   2   8      209.41      204.19      2.94 o 
   5   2   8     1043.26     1067.91     12.80 o 
   6   2   8      297.55      274.87      4.32 o 
   7   2   8       18.43       18.04      1.28 o 
   8   2   8        9.44        7.91      1.22 o 
   9   2   8       72.91       69.05      2.23 o 
  10   2   8      207.78      217.37      4.66 o 
  11   2   8      624.28      646.56     10.34 o 
  12   2   8      185.90      208.85      4.83 o 
  13   2   8      363.14      413.21      9.12 o 
 -14   3   8        8.82       10.84      2.74 o 
 -13   3   8      261.74      266.56      6.76 o 
 -12   3   8      133.98      133.41      4.46 o 
 -11   3   8       31.14       29.73      2.20 o 
 -10   3   8        2.23        3.82      1.62 o 
  -9   3   8      425.86      425.00      7.20 o 
  -8   3   8      164.55      146.49      3.45 o 
  -7   3   8     2258.89     2250.86     23.34 o 
  -6   3   8       44.95       43.45      1.52 o 
  -5   3   8      537.42      564.16      6.76 o 
  -4   3   8     1132.71     1132.88     12.20 o 
  -3   3   8      824.53      755.45      7.74 o 
  -2   3   8      431.80      439.63      4.49 o 
  -1   3   8      294.00      304.56      3.34 o 
   0   3   8     1427.53     1422.14     13.78 o 
   1   3   8        0.24        3.38      0.71 o 
   2   3   8      891.07      892.30      9.80 o 
   3   3   8      539.36      453.62      5.51 o 
   4   3   8        8.97       16.45      1.11 o 
   5   3   8     1327.31     1341.73     16.01 o 
   6   3   8      422.05      388.52      5.91 o 
   7   3   8      170.05      176.32      3.55 o 
   8   3   8       26.74       23.45      1.49 o 
   9   3   8        3.15        3.99      1.39 o 
  10   3   8      179.07      166.45      3.58 o 
  11   3   8       48.37       44.22      2.33 o 
  12   3   8        1.03       -1.96      2.26 o 
  13   3   8      112.73      122.10      5.27 o 
 -13   4   8        9.17       11.62      2.57 o 
 -12   4   8      143.80      142.13      4.70 o 
 -11   4   8        0.83        0.14      1.96 o 
 -10   4   8       31.68       27.77      2.09 o 
  -9   4   8        0.73        0.71      1.55 o 
  -8   4   8      162.59      154.16      3.28 o 
  -7   4   8      276.78      292.87      4.32 o 
  -6   4   8      114.30      107.26      2.33 o 
  -5   4   8      248.97      251.72      3.75 o 
  -4   4   8     1988.12     2062.45     21.28 o 
  -3   4   8      217.59      211.25      3.18 o 
  -2   4   8       91.59       81.42      1.89 o 
  -1   4   8     2499.84     2405.32     22.80 o 
   0   4   8        1.34        2.50      0.71 o 
   1   4   8      445.35      523.04      5.78 o 
   2   4   8        6.37        7.91      0.88 o 
   3   4   8     2558.07     2520.26     28.48 o 
   4   4   8     1402.72     1442.88     17.13 o 
   5   4   8      589.83      593.62      8.07 o 
   6   4   8      440.54      421.25      6.35 o 
   7   4   8     2269.71     2191.71     25.54 o 
   8   4   8      117.82       98.51      2.74 o 
   9   4   8      473.30      433.99      6.82 o 
  10   4   8       68.35       63.38      2.53 o 
  11   4   8      260.22      283.89      5.34 o 
  12   4   8       13.09       11.76      2.94 o 
  13   4   8      271.32      287.50      8.51 o 
 -13   5   8       18.28       14.49      2.64 o 
 -12   5   8       35.81       29.76      2.70 o 
 -11   5   8        0.49       -0.64      2.16 o 
 -10   5   8       43.01       36.05      2.53 o 
  -9   5   8       62.50       56.35      2.40 o 
  -8   5   8        0.06       -0.78      1.22 o 
  -7   5   8       41.70       42.64      1.69 o 
  -6   5   8      174.51      170.61      3.07 o 
  -5   5   8      742.52      727.61      8.85 o 
  -4   5   8      595.65      539.53      7.43 o 
  -3   5   8     2344.31     2379.61     28.21 o 
  -2   5   8      143.57      159.16      2.70 o 
  -1   5   8      135.42      125.47      2.36 o 
   0   5   8     1493.36     1430.75     15.27 o 
   1   5   8      140.77      147.60      2.94 o 
   2   5   8      284.35      271.62      4.46 o 
   3   5   8        1.55        4.90      1.08 o 
   4   5   8     1078.84      969.74     12.23 o 
   5   5   8      941.24      908.12     11.66 o 
   6   5   8     1672.03     1658.46     21.08 o 
   7   5   8       68.03       85.41      2.57 o 
   8   5   8       16.90       12.87      1.62 o 
   9   5   8        7.18        9.19      1.66 o 
  10   5   8      658.38      702.34     10.10 o 
  11   5   8      197.90      180.74      5.14 o 
  12   5   8        6.13        2.84      2.60 o 
 -12   6   8      112.12      102.43      4.22 o 
 -11   6   8      129.54      131.72      4.49 o 
 -10   6   8      307.83      318.25      7.23 o 
  -9   6   8       74.35       67.43      2.80 o 
  -8   6   8        5.14        0.98      1.49 o 
  -7   6   8      114.75      110.85      3.07 o 
  -6   6   8     1033.50     1091.80     13.68 o 
  -5   6   8      485.47      478.04      6.99 o 
  -4   6   8     1468.12     1485.69     17.74 o 
  -3   6   8      206.10      198.89      3.75 o 
  -2   6   8      371.86      368.08      5.27 o 
  -1   6   8     1505.16     1485.21     15.91 o 
   0   6   8     1584.85     1525.79     18.72 o 
   1   6   8       10.89       24.29      1.49 o 
   2   6   8       98.51      104.46      2.60 o 
   3   6   8      328.01      302.37      5.00 o 
   4   6   8        0.19        2.23      1.22 o 
   5   6   8        0.01        1.42      1.28 o 
   6   6   8      214.04      224.83      4.32 o 
   7   6   8        0.15        1.25      1.49 o 
   8   6   8      122.85      117.33      3.14 o 
   9   6   8       34.59       31.52      2.09 o 
  10   6   8       27.42       26.42      2.23 o 
  11   6   8       27.30       25.64      2.67 o 
  12   6   8        5.79        4.53      2.77 o 
 -12   7   8       98.09       91.32      5.27 o 
 -11   7   8       50.72       47.13      3.99 o 
 -10   7   8       99.66      107.47      5.17 o 
  -9   7   8      464.98      462.64      9.43 o 
  -8   7   8       22.06       19.59      2.36 o 
  -7   7   8     1066.21     1020.45     15.03 o 
  -6   7   8      288.85      267.10      4.83 o 
  -5   7   8       11.27       14.66      1.59 o 
  -4   7   8      602.83      606.42      8.51 o 
  -3   7   8      237.71      232.64      4.26 o 
  -2   7   8       80.22       70.27      2.26 o 
  -1   7   8      435.83      448.79      6.59 o 
   0   7   8      288.98      270.54      4.63 o 
   1   7   8       84.75       88.18      2.50 o 
   2   7   8      321.06      291.15      4.97 o 
   3   7   8     1730.45     1790.82     21.39 o 
   4   7   8      679.82      585.44      8.45 o 
   5   7   8        0.32        0.88      1.42 o 
   6   7   8       41.14       32.70      1.93 o 
   7   7   8      108.04      103.08      3.01 o 
   8   7   8       13.87       10.44      1.93 o 
   9   7   8        5.02        5.91      1.99 o 
  10   7   8      269.07      273.28      6.72 o 
  11   7   8       55.47       48.45      3.18 o 
 -11   8   8       27.29       30.47      3.85 o 
 -10   8   8       27.25       30.47      3.01 o 
  -9   8   8        0.18        0.07      2.47 o 
  -8   8   8        1.27        0.54      2.33 o 
  -7   8   8      242.66      269.39      6.55 o 
  -6   8   8       54.90       36.52      2.74 o 
  -5   8   8      522.12      521.86      8.55 o 
  -4   8   8       89.23       90.95      2.77 o 
  -3   8   8       66.41       79.46      2.57 o 
  -2   8   8      254.51      242.50      5.10 o 
  -1   8   8      241.55      251.15      5.24 o 
   0   8   8        5.98        2.60      1.45 o 
   1   8   8     1481.38     1463.80     18.68 o 
   2   8   8      306.32      286.86      5.07 o 
   3   8   8      127.26      122.06      3.31 o 
   4   8   8     1231.07     1175.95     15.07 o 
   5   8   8        2.69        1.42      1.59 o 
   6   8   8      116.05      109.26      3.41 o 
   7   8   8      255.88      269.80      5.71 o 
   8   8   8      158.13      141.52      4.02 o 
   9   8   8        0.20        0.88      2.33 o 
  10   8   8       77.42       84.32      3.89 o 
 -10   9   8       23.63       23.45      3.18 o 
  -9   9   8      250.69      268.04      6.93 o 
  -8   9   8      142.91      158.89      5.14 o 
  -7   9   8      315.59      310.34      7.36 o 
  -6   9   8        2.02        6.59      2.40 o 
  -5   9   8      163.25      168.31      5.07 o 
  -4   9   8      359.28      379.80      7.36 o 
  -3   9   8      318.63      336.79      7.36 o 
  -2   9   8      696.01      697.81     12.57 o 
  -1   9   8        0.32        2.50      2.09 o 
   0   9   8       21.02       20.78      1.79 o 
   1   9   8      432.18      447.71      7.06 o 
   2   9   8       32.51       31.96      2.13 o 
   3   9   8       73.84       84.22      3.04 o 
   4   9   8      186.68      194.39      4.56 o 
   5   9   8        3.05        2.70      1.86 o 
   6   9   8       13.40       16.08      2.09 o 
   7   9   8       31.17       33.78      2.43 o 
   8   9   8       88.08       92.30      3.58 o 
   9   9   8        5.51        1.89      2.64 o 
  -8  10   8        1.53        1.82      3.04 o 
  -7  10   8      196.74      218.41      6.22 o 
  -6  10   8       95.97       90.10      4.09 o 
  -5  10   8      109.16      124.02      4.53 o 
  -4  10   8      723.61      725.28     16.62 o 
  -3  10   8      162.98      156.62      4.76 o 
  -2  10   8       16.43       14.49      2.43 o 
  -1  10   8      294.90      290.95      6.96 o 
   0  10   8       22.44       25.71      2.60 o 
   1  10   8       29.06       31.89      2.20 o 
   2  10   8        6.74        6.39      1.93 o 
   3  10   8        1.76       -0.10      1.96 o 
   4  10   8        4.65        2.70      1.99 o 
   5  10   8       45.89       49.63      2.77 o 
   6  10   8      133.70      129.46      4.05 o 
   7  10   8      104.74      104.60      3.85 o 
   8  10   8       89.67       86.79      4.16 o 
  -7  11   8       45.14       49.76      3.68 o 
  -6  11   8        1.82        7.03      3.78 o 
  -5  11   8        9.90        9.53      3.72 o 
  -4  11   8      209.74      214.29      7.47 o 
  -3  11   8        1.09        1.62      3.51 o 
  -2  11   8       16.65       10.37      3.45 o 
  -1  11   8        8.42       10.68      2.74 o 
   0  11   8       32.53       36.89      2.97 o 
   1  11   8      276.03      294.56      7.26 o 
   2  11   8       21.11       22.16      2.40 o 
   3  11   8        9.34        6.76      2.33 o 
   4  11   8      304.29      329.50      6.93 o 
   5  11   8       52.43       47.09      2.94 o 
   6  11   8        0.31        0.47      2.53 o 
  -4  12   8      350.72      384.29     10.95 o 
  -3  12   8       14.96       14.83      4.12 o 
  -2  12   8       11.42        5.71      3.99 o 
  -1  12   8        9.99       10.17      3.45 o 
   0  12   8      145.66      157.97      5.34 o 
   1  12   8      238.28      246.18      6.66 o 
   2  12   8       45.46       39.70      3.34 o 
   3  12   8        2.76        3.58      2.64 o 
 -13   0   9      498.50      524.02     12.97 o 
 -11   0   9       85.69       92.20      4.56 o 
  -9   0   9     1698.25     1730.32     31.93 o 
  -7   0   9      461.17      398.79      9.22 o 
  -5   0   9     3343.93     3486.85     49.93 o 
  -3   0   9     2566.16     2698.03     33.41 o 
  -1   0   9     6292.59     6694.71     81.22 o 
   1   0   9     8283.06     8614.83    117.91 o 
   3   0   9     3717.82     3576.11     49.87 o 
   5   0   9      294.22      260.75      5.03 o 
   7   0   9      485.43      475.75     10.30 o 
   9   0   9     1822.55     1846.70     28.51 o 
  11   0   9       65.99       63.85      3.85 o 
  13   0   9      533.24      591.02     14.59 o 
 -14   1   9        3.64        0.64      2.43 o 
 -13   1   9       84.27       76.76      3.34 o 
 -12   1   9       67.07       69.83      3.11 o 
 -11   1   9      194.19      179.22      4.46 o 
 -10   1   9       63.78       59.02      2.64 o 
  -9   1   9       66.61       65.78      2.60 o 
  -8   1   9      130.21      131.76      3.41 o 
  -7   1   9       50.50       51.55      2.13 o 
  -6   1   9       49.81       48.31      1.69 o 
  -5   1   9     2516.56     2664.21     27.03 o 
  -4   1   9       24.09       21.39      0.98 o 
  -3   1   9      112.60      101.66      1.49 o 
  -2   1   9     1844.47     1869.47     15.68 o 
  -1   1   9     2622.56     2869.25     26.52 o 
   0   1   9      931.95      985.55      9.66 o 
   1   1   9      379.23      331.52      3.75 o 
   2   1   9      426.34      472.17      5.03 o 
   3   1   9        3.80        4.05      0.61 o 
   4   1   9      537.22      542.64      5.84 o 
   5   1   9      336.32      302.37      3.89 o 
   6   1   9       65.59       58.04      1.82 o 
   7   1   9      280.33      281.93      4.53 o 
   8   1   9        9.88        9.70      1.28 o 
   9   1   9        3.13        5.88      1.49 o 
  10   1   9      158.06      165.51      3.99 o 
  11   1   9        0.72        2.53      1.76 o 
  12   1   9       53.33       61.39      2.70 o 
  13   1   9      110.86      133.62      4.43 o 
 -14   2   9       27.54       27.80      3.01 o 
 -13   2   9        0.05       -2.16      2.16 o 
 -12   2   9       22.25       21.01      2.23 o 
 -11   2   9        3.70       -0.57      1.79 o 
 -10   2   9       12.70       16.32      1.82 o 
  -9   2   9      199.01      198.08      4.46 o 
  -8   2   9       20.17       18.38      1.62 o 
  -7   2   9      178.64      165.64      3.31 o 
  -6   2   9      325.95      296.18      4.63 o 
  -5   2   9       86.76       85.41      1.93 o 
  -4   2   9      112.22      111.66      2.13 o 
  -3   2   9       15.23       12.53      0.68 o 
  -2   2   9     1657.87     1668.26     14.36 o 
  -1   2   9      181.29      196.89      2.57 o 
   0   2   9      376.16      393.89      4.36 o 
   1   2   9      274.82      247.27      3.38 o 
   2   2   9       17.27       16.89      0.88 o 
   3   2   9       75.81       82.20      1.76 o 
   4   2   9     3111.54     3072.46     31.55 o 
   5   2   9      996.82      959.13     11.76 o 
   6   2   9        2.55        4.83      1.05 o 
   7   2   9     1243.36     1212.48     14.73 o 
   8   2   9       86.65       73.51      2.23 o 
   9   2   9       53.75       55.44      2.23 o 
  10   2   9      650.69      686.42     10.78 o 
  11   2   9       68.92       73.65      2.91 o 
  12   2   9        8.97        9.93      2.23 o 
  13   2   9        2.08        1.01      2.77 o 
 -13   3   9       17.17       18.11      2.64 o 
 -12   3   9      138.39      145.71      4.22 o 
 -11   3   9        7.47        6.82      1.89 o 
 -10   3   9       15.33       15.51      1.82 o 
  -9   3   9      243.49      221.18      4.80 o 
  -8   3   9      234.22      209.26      3.99 o 
  -7   3   9        6.97        8.85      1.22 o 
  -6   3   9      201.97      208.65      3.38 o 
  -5   3   9        0.02        1.79      0.91 o 
  -4   3   9      812.67      741.29      8.48 o 
  -3   3   9     1560.71     1649.27     15.84 o 
  -2   3   9     2078.79     2103.83     18.65 o 
  -1   3   9      214.70      203.24      2.80 o 
   0   3   9       15.00       19.49      1.08 o 
   1   3   9      773.72      812.98      9.09 o 
   2   3   9      175.55      142.23      2.43 o 
   3   3   9        0.05        0.34      0.81 o 
   4   3   9     3427.06     3506.24     39.05 o 
   5   3   9      148.14      136.72      2.91 o 
   6   3   9      517.51      484.60      6.99 o 
   7   3   9       82.36       77.94      2.36 o 
   8   3   9      515.95      532.30      7.77 o 
   9   3   9      179.61      168.72      3.58 o 
  10   3   9      331.09      336.25      6.42 o 
  11   3   9        0.19        1.62      2.16 o 
  12   3   9       78.92       76.49      3.45 o 
  13   3   9       20.77       25.47      3.51 o 
 -13   4   9       70.02       73.95      3.85 o 
 -12   4   9        0.31       -2.30      2.30 o 
 -11   4   9      270.20      260.85      5.61 o 
 -10   4   9       67.19       59.43      2.74 o 
  -9   4   9      100.09       95.74      2.80 o 
  -8   4   9        5.12        0.98      1.32 o 
  -7   4   9      731.83      693.99      8.41 o 
  -6   4   9     1186.92     1147.48     12.74 o 
  -5   4   9      248.96      247.47      3.78 o 
  -4   4   9      848.34      823.59      9.39 o 
  -3   4   9      131.98      135.14      2.84 o 
  -2   4   9      100.54      102.57      2.09 o 
  -1   4   9       31.29       31.45      1.32 o 
   0   4   9     1288.68     1290.58     14.12 o 
   1   4   9     2203.35     2170.08     22.37 o 
   2   4   9       12.54       15.07      1.15 o 
   3   4   9     1094.27     1079.27     13.24 o 
   4   4   9        0.88        3.07      1.08 o 
   5   4   9      167.29      153.95      3.24 o 
   6   4   9      352.78      343.21      5.54 o 
   7   4   9        0.23        4.19      1.39 o 
   8   4   9       13.66       10.10      1.52 o 
   9   4   9       18.18       17.60      1.76 o 
  10   4   9      407.10      417.67      6.86 o 
  11   4   9       64.02       63.01      2.70 o 
  12   4   9        4.23        0.17      3.04 o 
 -13   5   9      192.41      189.76      5.81 o 
 -12   5   9       79.05       82.60      3.95 o 
 -11   5   9       45.34       39.63      2.80 o 
 -10   5   9       14.37       18.34      2.26 o 
  -9   5   9       31.00       34.63      1.93 o 
  -8   5   9      411.52      386.52      5.51 o 
  -7   5   9      605.07      604.36      7.64 o 
  -6   5   9      128.62      125.95      3.04 o 
  -5   5   9        1.48        0.98      1.25 o 
  -4   5   9      176.10      175.27      3.48 o 
  -3   5   9     1415.87     1345.99     16.15 o 
  -2   5   9     1508.09     1494.17     15.98 o 
  -1   5   9        8.62       13.41      1.08 o 
   0   5   9     2404.60     2405.12     24.80 o 
   1   5   9       34.13       28.95      1.59 o 
   2   5   9       30.86       35.00      1.59 o 
   3   5   9       19.87       18.24      1.32 o 
   4   5   9      146.93       99.12      2.57 o 
   5   5   9        0.05        0.27      1.22 o 
   6   5   9      416.04      393.69      6.22 o 
   7   5   9       39.76       37.23      1.89 o 
   8   5   9       10.69        7.06      1.59 o 
   9   5   9       22.91       17.64      1.86 o 
  10   5   9      128.48      140.71      3.65 o 
  11   5   9      378.05      371.42      7.13 o 
  12   5   9       69.05       71.18      3.75 o 
 -12   6   9       44.18       33.38      3.01 o 
 -11   6   9       10.66       12.20      3.11 o 
 -10   6   9      697.30      719.33     16.25 o 
  -9   6   9      552.46      593.92     13.92 o 
  -8   6   9      117.93      103.28      2.94 o 
  -7   6   9      167.14      170.10      3.65 o 
  -6   6   9        1.82        0.74      1.42 o 
  -5   6   9      132.97      119.56      2.94 o 
  -4   6   9     1003.12     1004.91     12.74 o 
  -3   6   9     1838.12     1837.92     21.55 o 
  -2   6   9       64.28       64.73      2.20 o 
  -1   6   9       26.88       27.30      1.39 o 
   0   6   9      963.53      990.04     12.47 o 
   1   6   9     3248.17     3171.98     35.88 o 
   2   6   9      350.21      359.90      5.71 o 
   3   6   9      847.20      799.06     10.57 o 
   4   6   9      155.22      131.62      3.11 o 
   5   6   9      101.43      106.22      2.84 o 
   6   6   9      657.87      619.03      8.89 o 
   7   6   9      206.08      233.31      4.70 o 
   8   6   9      140.72      123.35      3.31 o 
   9   6   9        0.03        1.35      1.82 o 
  10   6   9      175.09      171.39      4.53 o 
  11   6   9      364.09      405.51      8.82 o 
 -11   7   9       63.95       64.70      4.59 o 
 -10   7   9        7.74        8.85      3.04 o 
  -9   7   9        1.96        6.45      2.43 o 
  -8   7   9      152.32      148.01      4.73 o 
  -7   7   9       40.73       40.78      2.16 o 
  -6   7   9      944.00     1009.77     13.14 o 
  -5   7   9        6.63        4.90      1.52 o 
  -4   7   9        1.34        1.28      1.45 o 
  -3   7   9       49.47       51.82      2.16 o 
  -2   7   9      297.93      299.63      5.07 o 
  -1   7   9       63.42       67.16      2.23 o 
   0   7   9       33.80       28.21      1.66 o 
   1   7   9      143.12      118.62      2.94 o 
   2   7   9        0.00        0.10      1.28 o 
   3   7   9     2659.32     2611.81     30.24 o 
   4   7   9      402.73      436.22      6.82 o 
   5   7   9        0.72        2.87      1.49 o 
   6   7   9      307.80      293.25      5.34 o 
   7   7   9        0.37        0.51      1.66 o 
   8   7   9       44.40       47.94      2.36 o 
   9   7   9       33.15       30.71      2.40 o 
  10   7   9       61.40       66.15      3.51 o 
  11   7   9        0.01       -0.81      2.74 o 
 -10   8   9      123.50      118.78      5.74 o 
  -9   8   9      173.30      170.10      5.34 o 
  -8   8   9       54.44       62.70      3.55 o 
  -7   8   9       55.16       51.49      3.07 o 
  -6   8   9        7.78        6.52      1.96 o 
  -5   8   9       65.91       59.49      2.50 o 
  -4   8   9       97.59      100.24      2.94 o 
  -3   8   9        0.29        0.34      1.55 o 
  -2   8   9       49.74       39.97      2.23 o 
  -1   8   9        2.97        0.37      1.72 o 
   0   8   9      256.56      246.56      4.59 o 
   1   8   9      339.33      298.68      5.27 o 
   2   8   9       46.47       50.41      2.33 o 
   3   8   9       86.20       81.42      2.67 o 
   4   8   9        6.04        5.84      1.59 o 
   5   8   9      151.47      149.60      3.65 o 
   6   8   9       78.76       78.01      2.84 o 
   7   8   9       64.43       58.92      2.80 o 
   8   8   9       24.26       24.19      2.30 o 
   9   8   9       11.29       14.12      2.36 o 
  10   8   9       38.29       44.73      3.24 o 
  -9   9   9        1.01        0.44      3.01 o 
  -8   9   9       36.37       29.43      3.07 o 
  -7   9   9      282.91      300.88      7.33 o 
  -6   9   9      562.54      622.00     11.93 o 
  -5   9   9       21.97       21.45      2.67 o 
  -4   9   9       19.56       18.99      2.40 o 
  -3   9   9       67.57       69.83      3.41 o 
  -2   9   9      206.21      199.53      4.80 o 
  -1   9   9      350.95      377.30      7.20 o 
   0   9   9      548.13      553.35      9.66 o 
   1   9   9      198.78      199.06      4.19 o 
   2   9   9      256.85      254.12      4.86 o 
   3   9   9       77.68       78.68      2.77 o 
   4   9   9      427.94      412.06      7.53 o 
   5   9   9      180.19      166.72      4.36 o 
   6   9   9      330.74      320.91      6.52 o 
   7   9   9        0.02        0.34      2.16 o 
   8   9   9       25.91       23.01      2.67 o 
   9   9   9        0.89       -1.69      2.74 o 
  -8  10   9        0.04        2.26      3.18 o 
  -7  10   9       10.78        9.73      3.04 o 
  -6  10   9        4.44       -2.67      2.84 o 
  -5  10   9        0.16        4.70      3.41 o 
  -4  10   9      282.47      283.89      8.78 o 
  -3  10   9      269.53      267.27      6.59 o 
  -2  10   9      387.21      411.86      8.85 o 
  -1  10   9       62.21       49.12      3.07 o 
   0  10   9        0.61       -0.47      2.43 o 
   1  10   9      405.41      412.60      7.53 o 
   2  10   9      164.12      157.97      4.22 o 
   3  10   9      252.24      249.90      5.47 o 
   4  10   9       99.76       96.76      3.58 o 
   5  10   9       19.61       12.36      2.30 o 
   6  10   9       22.45       19.29      2.47 o 
   7  10   9        7.48        7.97      2.53 o 
  -6  11   9       16.22       16.93      4.02 o 
  -5  11   9        4.82        7.26      3.92 o 
  -4  11   9       98.19       87.97      5.14 o 
  -3  11   9       58.78       66.15      4.83 o 
  -2  11   9        4.98        3.31      2.84 o 
  -1  11   9       62.13       62.87      3.68 o 
   0  11   9       13.26       13.99      2.67 o 
   1  11   9      195.28      204.02      5.98 o 
   2  11   9      149.61      175.98      4.66 o 
   3  11   9        3.49        6.25      2.40 o 
   4  11   9        3.47        1.76      2.43 o 
   5  11   9      148.36      155.71      4.59 o 
  -2  12   9       64.22       63.04      4.86 o 
  -1  12   9        8.23        1.32      3.51 o 
   0  12   9       63.23       71.35      3.99 o 
   1  12   9      320.47      346.08      8.41 o 
   2  12   9       40.79       50.44      6.22 o 
 -14   0  10        2.19       -0.14      3.51 o 
 -12   0  10       97.27       91.59      5.00 o 
 -10   0  10      914.41      864.50     18.04 o 
  -8   0  10        9.21        8.99      2.13 o 
  -6   0  10      874.89      907.51     17.77 o 
  -4   0  10     3907.24     4156.72     50.98 o 
  -2   0  10       33.92       25.00      1.62 o 
   0   0  10     1567.52     1617.11     23.34 o 
   2   0  10      260.94      240.41      4.59 o 
   4   0  10      237.95      250.85      4.86 o 
   6   0  10        0.51        2.64      1.35 o 
   8   0  10      327.43      321.46      8.65 o 
  10   0  10      102.79      105.61      4.76 o 
  12   0  10      173.63      176.59      6.66 o 
 -14   1  10        7.74        8.01      4.26 o 
 -13   1  10       47.18       50.54      2.94 o 
 -12   1  10      674.92      668.76     10.84 o 
 -11   1  10       23.48       25.84      2.20 o 
 -10   1  10        6.68        8.65      1.76 o 
  -9   1  10       11.98       12.57      1.69 o 
  -8   1  10      923.57      977.20     13.68 o 
  -7   1  10       85.58       89.90      2.77 o 
  -6   1  10       16.41       11.35      1.15 o 
  -5   1  10      578.06      602.00      7.91 o 
  -4   1  10       93.24       95.58      1.89 o 
  -3   1  10        3.76       10.07      0.74 o 
  -2   1  10      362.77      303.41      3.24 o 
  -1   1  10     1534.43     1612.34     15.71 o 
   0   1  10     1100.10     1049.40     10.34 o 
   1   1  10       22.09       21.76      0.91 o 
   2   1  10       11.57       19.39      0.81 o 
   3   1  10      117.17      127.53      2.20 o 
   4   1  10     1516.35     1509.34     15.84 o 
   5   1  10      274.14      283.82      3.95 o 
   6   1  10      190.93      194.60      3.51 o 
   7   1  10      345.82      354.29      5.41 o 
   8   1  10      589.39      628.38      9.93 o 
   9   1  10      132.27      142.20      3.58 o 
  10   1  10        1.91        0.95      1.76 o 
  11   1  10      305.64      316.15      6.49 o 
  12   1  10       21.05       20.61      2.47 o 
  13   1  10        0.65        5.47      2.77 o 
 -13   2  10       57.41       60.37      3.11 o 
 -12   2  10        0.00       -1.72      2.06 o 
 -11   2  10      150.89      147.40      4.09 o 
 -10   2  10       47.42       47.43      2.50 o 
  -9   2  10      153.46      146.28      3.82 o 
  -8   2  10      220.10      229.83      4.80 o 
  -7   2  10      501.35      468.45      6.76 o 
  -6   2  10      478.42      487.27      6.82 o 
  -5   2  10        0.10        0.95      0.91 o 
  -4   2  10      602.11      587.37      7.03 o 
  -3   2  10       70.24       67.16      1.72 o 
  -2   2  10      402.94      391.79      3.92 o 
  -1   2  10      506.92      480.17      5.44 o 
   0   2  10     1489.56     1491.94     15.64 o 
   1   2  10       85.38       70.74      1.62 o 
   2   2  10      597.87      519.09      6.22 o 
   3   2  10      984.90      975.21     10.74 o 
   4   2  10     2918.41     2880.43     32.23 o 
   5   2  10      272.20      263.45      4.29 o 
   6   2  10      131.39      117.67      2.67 o 
   7   2  10        8.37       11.05      1.25 o 
   8   2  10      293.58      282.27      4.80 o 
   9   2  10       14.28       20.34      1.76 o 
  10   2  10      321.22      342.94      6.49 o 
  11   2  10       57.26       54.32      2.77 o 
  12   2  10       31.66       31.28      2.47 o 
  13   2  10       20.09       27.97      5.37 o 
 -13   3  10       25.62       35.30      3.14 o 
 -12   3  10      105.11       98.48      3.68 o 
 -11   3  10      174.94      166.39      4.39 o 
 -10   3  10        0.13       -0.34      1.76 o 
  -9   3  10       31.92       30.98      2.13 o 
  -8   3  10        0.10       -1.18      1.28 o 
  -7   3  10        2.33        5.74      1.25 o 
  -6   3  10        0.69        2.77      1.08 o 
  -5   3  10      824.87      831.46      9.56 o 
  -4   3  10      248.37      237.03      3.58 o 
  -3   3  10     5797.55     6029.57     61.45 o 
  -2   3  10       42.10       44.90      1.32 o 
  -1   3  10        7.47       11.66      0.78 o 
   0   3  10      402.26      438.72      5.71 o 
   1   3  10     6847.24     6757.08     66.69 o 
   2   3  10      281.55      271.12      3.55 o 
   3   3  10      161.53      145.58      2.94 o 
   4   3  10       14.95       17.16      1.28 o 
   5   3  10     3563.79     3448.57     38.68 o 
   6   3  10       15.18       21.39      1.49 o 
   7   3  10      748.67      772.40     10.37 o 
   8   3  10      180.35      158.35      3.51 o 
   9   3  10       10.25        8.48      1.62 o 
  10   3  10        4.93        6.35      2.03 o 
  11   3  10     1345.10     1425.55     20.54 o 
  12   3  10      146.15      146.72      4.43 o 
 -13   4  10       11.29       15.61      2.77 o 
 -12   4  10       49.74       41.12      3.01 o 
 -11   4  10       66.27       73.04      3.21 o 
 -10   4  10       67.36       64.05      2.94 o 
  -9   4  10      146.33      155.14      3.85 o 
  -8   4  10       54.26       52.50      2.20 o 
  -7   4  10     1560.53     1496.09     17.91 o 
  -6   4  10      189.27      199.22      3.45 o 
  -5   4  10      870.91      898.82     11.45 o 
  -4   4  10     1233.68     1250.99     15.14 o 
  -3   4  10     2240.96     2120.73     24.53 o 
  -2   4  10      251.63      254.60      3.78 o 
  -1   4  10     1972.79     2010.72     20.91 o 
   0   4  10     1874.70     1873.02     19.59 o 
   1   4  10     1551.75     1491.50     16.18 o 
   2   4  10        5.58       12.40      1.05 o 
   3   4  10        0.01        0.07      1.05 o 
   4   4  10      115.75       99.66      2.53 o 
   5   4  10       13.29       13.34      1.35 o 
   6   4  10       94.17       79.73      2.43 o 
   7   4  10      361.31      378.58      6.08 o 
   8   4  10      551.85      579.13      8.45 o 
   9   4  10        6.08        4.63      1.69 o 
  10   4  10      170.40      181.99      4.12 o 
  11   4  10       28.99       32.53      2.57 o 
  12   4  10       15.54       17.87      2.80 o 
 -12   5  10      619.17      655.55     12.67 o 
 -11   5  10       11.67       11.05      2.47 o 
 -10   5  10      260.03      266.83      5.74 o 
  -9   5  10        0.01        3.24      1.86 o 
  -8   5  10       91.95      100.20      3.31 o 
  -7   5  10      572.26      589.77      8.41 o 
  -6   5  10     1019.38     1011.16     13.31 o 
  -5   5  10      253.84      243.85      4.46 o 
  -4   5  10        0.14        0.95      1.28 o 
  -3   5  10     1597.71     1652.45     19.53 o 
  -2   5  10     2675.31     2614.34     29.59 o 
  -1   5  10     2045.72     2043.39     21.39 o 
   0   5  10      907.20      839.47      9.70 o 
   1   5  10      565.41      539.29      7.53 o 
   2   5  10      608.84      543.89      7.64 o 
   3   5  10       39.54       45.71      1.86 o 
   4   5  10      356.38      408.52      6.25 o 
   5   5  10        0.90       -1.28      1.28 o 
   6   5  10       44.71       51.35      2.23 o 
   7   5  10       78.25       63.28      2.36 o 
   8   5  10       64.53       52.16      2.30 o 
   9   5  10       15.91       18.34      1.89 o 
  10   5  10        0.38       -1.99      1.99 o 
  11   5  10        0.03       -2.23      2.23 o 
 -12   6  10        4.46        5.27      3.48 o 
 -11   6  10        0.55       -3.14      3.18 o 
 -10   6  10      166.35      157.94      6.28 o 
  -9   6  10      178.54      159.70      5.14 o 
  -8   6  10        0.05       -0.47      1.69 o 
  -7   6  10      233.34      241.05      4.56 o 
  -6   6  10        6.04        7.50      1.55 o 
  -5   6  10      140.27      136.93      3.28 o 
  -4   6  10        3.33        4.86      1.42 o 
  -3   6  10       46.70       49.32      2.03 o 
  -2   6  10      324.20      323.62      5.30 o 
  -1   6  10      584.17      548.75      7.70 o 
   0   6  10      969.17      962.20     12.26 o 
   1   6  10       15.42       16.35      1.45 o 
   2   6  10      104.83      108.82      2.80 o 
   3   6  10      680.76      706.15      9.63 o 
   4   6  10      871.84      813.45     10.91 o 
   5   6  10        0.80       -0.10      1.42 o 
   6   6  10      128.52      116.62      3.24 o 
   7   6  10        9.19        5.41      1.62 o 
   8   6  10      398.10      366.83      6.28 o 
   9   6  10       15.02       17.40      2.03 o 
  10   6  10      190.82      193.28      4.46 o 
  11   6  10       24.89       26.45      2.91 o 
 -11   7  10       30.94       32.03      3.89 o 
 -10   7  10       35.73       29.12      3.55 o 
  -9   7  10        3.66        4.63      3.01 o 
  -8   7  10      485.16      498.99     10.03 o 
  -7   7  10       14.35       17.70      1.93 o 
  -6   7  10       73.70       68.01      2.64 o 
  -5   7  10       60.33       55.27      2.33 o 
  -4   7  10      131.50      126.99      3.18 o 
  -3   7  10        7.40        7.30      1.52 o 
  -2   7  10       88.45       81.99      2.87 o 
  -1   7  10      245.80      235.58      5.03 o 
   0   7  10      595.70      551.63      7.97 o 
   1   7  10      728.84      726.42      9.97 o 
   2   7  10       27.84       25.84      1.72 o 
   3   7  10       29.28       27.97      1.76 o 
   4   7  10      167.86      130.71      3.21 o 
   5   7  10        1.05        1.82      1.59 o 
   6   7  10      564.42      562.54      8.51 o 
   7   7  10        7.02        4.26      1.79 o 
   8   7  10      108.41      107.33      3.28 o 
   9   7  10        0.31       -0.47      2.20 o 
  10   7  10        5.43        3.95      2.47 o 
 -10   8  10      265.38      259.39      8.58 o 
  -9   8  10      226.85      222.20      6.22 o 
  -8   8  10       36.48       34.59      2.94 o 
  -7   8  10       32.49       26.42      2.74 o 
  -6   8  10       86.22       87.74      3.01 o 
  -5   8  10      289.75      283.11      5.24 o 
  -4   8  10        1.08       -0.37      1.69 o 
  -3   8  10      737.23      773.22     12.06 o 
  -2   8  10       22.95       19.43      1.96 o 
  -1   8  10       77.01       69.83      2.84 o 
   0   8  10       48.40       41.86      2.43 o 
   1   8  10      156.19      163.51      3.65 o 
   2   8  10       53.83       55.54      2.36 o 
   3   8  10      457.09      455.81      7.23 o 
   4   8  10      201.72      204.46      4.32 o 
   5   8  10        0.54       -1.01      1.72 o 
   6   8  10       28.52       33.07      2.13 o 
   7   8  10       47.88       51.45      2.57 o 
   8   8  10       45.88       39.59      2.64 o 
   9   8  10        0.16       -0.27      2.40 o 
  -9   9  10      166.33      172.60      5.74 o 
  -8   9  10       19.43       22.09      3.14 o 
  -7   9  10        9.27        2.13      2.77 o 
  -6   9  10      282.03      265.41      6.76 o 
  -5   9  10       19.68       15.47      2.23 o 
  -4   9  10      122.99      128.72      4.39 o 
  -3   9  10       59.99       58.62      2.87 o 
  -2   9  10       13.01        8.51      2.16 o 
  -1   9  10       12.11       12.67      2.13 o 
   0   9  10       54.70       56.15      2.74 o 
   1   9  10      257.51      249.50      4.86 o 
   2   9  10       26.81       35.27      2.09 o 
   3   9  10       39.98       37.23      2.16 o 
   4   9  10       26.72       24.39      2.16 o 
   5   9  10       20.77       20.10      2.20 o 
   6   9  10      245.59      268.28      5.88 o 
   7   9  10      119.45      122.50      3.95 o 
   8   9  10       46.77       38.48      2.84 o 
  -7  10  10        2.42        2.23      3.11 o 
  -6  10  10       21.21       21.28      3.78 o 
  -5  10  10       82.41       88.31      5.03 o 
  -4  10  10      152.97      177.37      6.79 o 
  -3  10  10       73.82       80.20      3.78 o 
  -2  10  10       41.16       29.93      2.94 o 
  -1  10  10      173.24      187.70      5.54 o 
   0  10  10      168.46      171.56      5.30 o 
   1  10  10      120.79      118.92      4.43 o 
   2  10  10        9.15        8.41      2.13 o 
   3  10  10       64.96       73.68      3.24 o 
   4  10  10      137.86      124.43      3.92 o 
   5  10  10        5.20        6.72      2.36 o 
   6  10  10       50.02       48.95      2.97 o 
  -5  11  10      309.59      326.35      9.86 o 
  -4  11  10       17.70       19.46      4.09 o 
  -3  11  10      343.20      361.35     10.64 o 
  -2  11  10        0.17       -2.94      2.94 o 
  -1  11  10      122.20      121.99      4.76 o 
   0  11  10      112.36      119.33      4.70 o 
   1  11  10       90.70      113.41      4.63 o 
   2  11  10      217.27      212.06      6.18 o 
   3  11  10        2.00       -0.17      2.47 o 
   4  11  10       21.88       24.73      2.70 o 
 -13   0  11        0.02       -3.31      3.31 o 
 -11   0  11      427.66      421.79     10.88 o 
  -9   0  11        5.22        3.78      2.36 o 
  -7   0  11       70.49       90.20      4.05 o 
  -5   0  11     1561.83     1759.24     26.35 o 
  -3   0  11       39.02       42.50      1.66 o 
  -1   0  11     1145.46     1214.16     15.81 o 
   1   0  11      566.36      566.19      7.94 o 
   3   0  11     4370.64     4491.93     62.53 o 
   5   0  11      970.34      956.73     18.38 o 
   7   0  11     2455.47     2467.25     45.98 o 
   9   0  11       15.74       13.34      2.57 o 
  11   0  11      287.60      338.58      9.63 o 
 -13   1  11       42.02       40.71      2.77 o 
 -12   1  11        0.13        1.49      2.16 o 
 -11   1  11      358.08      361.89      6.96 o 
 -10   1  11       15.45       14.05      1.89 o 
  -9   1  11      888.97      909.80     13.21 o 
  -8   1  11        3.48        3.34      1.55 o 
  -7   1  11      107.25       84.53      2.53 o 
  -6   1  11        9.53        9.43      1.15 o 
  -5   1  11     2469.67     2604.34     29.26 o 
  -4   1  11      123.38      123.68      2.16 o 
  -3   1  11       44.70       26.55      1.05 o 
  -2   1  11      169.69      193.92      2.30 o 
  -1   1  11      268.39      256.32      3.24 o 
   0   1  11      234.47      245.61      3.14 o 
   1   1  11      671.61      667.34      7.03 o 
   2   1  11     1260.82     1256.60     13.34 o 
   3   1  11     1170.10     1184.10     12.70 o 
   4   1  11      630.15      616.69      7.26 o 
   5   1  11     3214.96     3195.70     35.68 o 
   6   1  11       10.45       11.52      1.22 o 
   7   1  11      280.57      279.12      4.66 o 
   8   1  11        6.70        9.16      1.59 o 
   9   1  11      422.29      456.66      9.22 o 
  10   1  11      218.49      218.38      5.07 o 
  11   1  11      193.95      199.70      4.93 o 
  12   1  11       60.11       62.84      3.21 o 
 -13   2  11        1.28       -2.40      2.40 o 
 -12   2  11      363.94      370.27      7.30 o 
 -11   2  11       68.58       73.07      3.18 o 
 -10   2  11       13.94       14.46      1.93 o 
  -9   2  11       40.46       40.34      2.33 o 
  -8   2  11      974.74     1005.75     14.22 o 
  -7   2  11      407.78      414.87      6.25 o 
  -6   2  11      125.41      114.29      2.70 o 
  -5   2  11      780.86      845.07      9.70 o 
  -4   2  11      969.23     1004.53     11.15 o 
  -3   2  11     1001.86     1037.81     11.42 o 
  -2   2  11     6762.17     6913.40     56.93 o 
  -1   2  11      219.05      216.76      3.24 o 
   0   2  11       16.74       17.57      1.05 o 
   1   2  11      472.30      452.40      5.61 o 
   2   2  11     1879.41     1733.19     18.72 o 
   3   2  11      187.88      160.07      2.77 o 
   4   2  11      175.61      183.24      3.45 o 
   5   2  11     1213.34     1140.28     13.92 o 
   6   2  11     1053.33     1074.64     14.16 o 
   7   2  11      489.98      475.81      6.93 o 
   8   2  11     1211.48     1240.35     15.37 o 
   9   2  11        4.79        1.66      1.69 o 
  10   2  11      334.24      340.85      6.52 o 
  11   2  11        9.59        9.43      2.20 o 
  12   2  11       97.44       97.40      3.85 o 
 -13   3  11       10.99        9.39      2.77 o 
 -12   3  11       50.44       51.79      3.01 o 
 -11   3  11       48.15       44.16      2.67 o 
 -10   3  11       38.79       40.81      2.47 o 
  -9   3  11       37.74       33.78      2.26 o 
  -8   3  11       38.22       37.60      1.86 o 
  -7   3  11       61.79       53.38      2.09 o 
  -6   3  11      290.66      261.76      4.46 o 
  -5   3  11     1691.00     1745.79     18.51 o 
  -4   3  11      103.70      102.03      2.60 o 
  -3   3  11       50.07       46.72      1.89 o 
  -2   3  11      279.87      246.66      3.68 o 
  -1   3  11       56.02       49.22      1.72 o 
   0   3  11     1456.97     1524.00     16.18 o 
   1   3  11       15.65       16.86      1.11 o 
   2   3  11     1004.44      975.28     10.91 o 
   3   3  11       15.10       14.86      1.22 o 
   4   3  11     2025.89     2011.47     23.38 o 
   5   3  11       13.44       12.91      1.35 o 
   6   3  11     1031.81      997.54     12.77 o 
   7   3  11       17.96       19.46      1.59 o 
   8   3  11      171.35      151.93      3.48 o 
   9   3  11        8.20        5.54      1.69 o 
  10   3  11       68.12       69.63      3.01 o 
  11   3  11        9.54        7.16      2.40 o 
  12   3  11        9.71        6.96      2.74 o 
 -12   4  11      311.23      336.39      7.94 o 
 -11   4  11       26.86       30.17      2.53 o 
 -10   4  11        8.37        6.45      2.06 o 
  -9   4  11       52.80       53.78      2.57 o 
  -8   4  11        5.91        8.72      1.79 o 
  -7   4  11       55.87       67.40      2.74 o 
  -6   4  11      250.76      267.40      4.73 o 
  -5   4  11        0.00        1.45      1.32 o 
  -4   4  11      341.04      331.56      5.34 o 
  -3   4  11      756.44      767.54     10.24 o 
  -2   4  11     1796.41     1800.55     20.98 o 
  -1   4  11       96.84       86.12      2.09 o 
   0   4  11     1464.12     1402.31     15.14 o 
   1   4  11      158.75      144.93      3.04 o 
   2   4  11     3275.56     3113.27     37.26 o 
   3   4  11      133.61      142.74      3.07 o 
   4   4  11      292.59      282.91      4.80 o 
   5   4  11      182.88      179.19      3.65 o 
   6   4  11      288.56      296.18      5.14 o 
   7   4  11       20.83       19.19      1.69 o 
   8   4  11        0.27        0.17      1.62 o 
   9   4  11      237.09      216.86      4.46 o 
  10   4  11      101.98      102.97      3.21 o 
  11   4  11      115.85      119.39      4.05 o 
 -12   5  11       51.08       60.85      4.73 o 
 -11   5  11       52.08       44.93      4.05 o 
 -10   5  11      135.00      136.15      5.00 o 
  -9   5  11      203.29      199.06      4.83 o 
  -8   5  11       72.82       71.45      2.91 o 
  -7   5  11       46.72       29.70      2.09 o 
  -6   5  11      115.97      103.48      2.91 o 
  -5   5  11      595.27      619.53      8.72 o 
  -4   5  11      120.16      123.89      3.07 o 
  -3   5  11      550.54      524.70      7.53 o 
  -2   5  11      193.11      194.60      3.78 o 
  -1   5  11      126.14      127.87      2.60 o 
   0   5  11      455.78      487.17      6.99 o 
   1   5  11      601.10      596.96      8.28 o 
   2   5  11      164.31      146.66      3.18 o 
   3   5  11        0.03        1.59      1.25 o 
   4   5  11      181.02      166.39      3.51 o 
   5   5  11      795.92      770.14     10.44 o 
   6   5  11       78.72       78.31      2.57 o 
   7   5  11        5.77        3.89      1.59 o 
   8   5  11        0.98        3.24      1.76 o 
   9   5  11        0.04        1.49      1.89 o 
  10   5  11      240.09      234.77      4.93 o 
  11   5  11       19.20       22.60      2.50 o 
 -11   6  11       29.94       31.52      3.85 o 
 -10   6  11       26.80       21.76      3.38 o 
  -9   6  11       30.00       30.95      2.43 o 
  -8   6  11       21.01       19.80      2.20 o 
  -7   6  11        0.90        0.88      1.69 o 
  -6   6  11       13.95       11.22      1.72 o 
  -5   6  11       15.12       12.13      1.66 o 
  -4   6  11      109.72      121.59      3.07 o 
  -3   6  11      215.88      198.92      3.99 o 
  -2   6  11        0.53        0.57      1.42 o 
  -1   6  11      625.13      622.44      9.86 o 
   0   6  11      295.28      278.35      4.80 o 
   1   6  11       17.86       12.06      1.42 o 
   2   6  11      256.64      235.78      4.39 o 
   3   6  11      110.43       97.23      2.74 o 
   4   6  11      133.04      156.56      3.51 o 
   5   6  11      366.65      357.77      6.01 o 
   6   6  11        7.71        8.72      1.66 o 
   7   6  11       74.55       78.07      2.77 o 
   8   6  11        9.59        5.41      1.86 o 
   9   6  11      175.54      171.66      4.12 o 
  10   6  11       67.79       60.20      2.84 o 
 -10   7  11      184.64      172.87      6.86 o 
  -9   7  11      274.49      273.45      8.61 o 
  -8   7  11       19.24       20.91      2.47 o 
  -7   7  11      416.13      440.51      7.36 o 
  -6   7  11      318.95      322.27      5.71 o 
  -5   7  11      321.83      308.79      5.51 o 
  -4   7  11       28.58       30.54      1.96 o 
  -3   7  11        0.58       -0.37      1.55 o 
  -2   7  11      260.10      270.95      5.57 o 
  -1   7  11      645.06      621.25     10.07 o 
   0   7  11      106.97      113.78      2.97 o 
   1   7  11      299.27      281.39      5.00 o 
   2   7  11       91.59       99.97      2.87 o 
   3   7  11       74.98       59.53      2.40 o 
   4   7  11       22.76       19.90      1.72 o 
   5   7  11     1059.35      990.35     13.21 o 
   6   7  11      115.63      109.26      3.18 o 
   7   7  11      143.98      145.24      3.68 o 
   8   7  11       56.18       47.94      2.50 o 
   9   7  11      362.77      388.48      6.86 o 
  -9   8  11       53.32       51.76      4.29 o 
  -8   8  11      175.33      170.68      5.44 o 
  -7   8  11      172.15      160.81      5.24 o 
  -6   8  11       23.68       29.70      2.23 o 
  -5   8  11       57.89       47.33      2.36 o 
  -4   8  11      430.92      446.08      7.16 o 
  -3   8  11      631.60      652.10     10.71 o 
  -2   8  11     1009.27     1052.24     15.61 o 
  -1   8  11      229.66      211.42      4.93 o 
   0   8  11       67.14       58.75      2.80 o 
   1   8  11       12.59        8.65      1.72 o 
   2   8  11      180.12      163.95      3.78 o 
   3   8  11      547.72      562.61      8.51 o 
   4   8  11      239.86      222.40      4.56 o 
   5   8  11      134.23      119.63      3.38 o 
   6   8  11       17.92       13.28      1.99 o 
   7   8  11      174.21      176.76      4.29 o 
   8   8  11      205.97      217.87      5.27 o 
  -8   9  11        1.11        0.03      3.11 o 
  -7   9  11       32.73       35.71      3.28 o 
  -6   9  11       29.58       31.18      3.07 o 
  -5   9  11       76.50       75.20      3.75 o 
  -4   9  11       60.13       55.20      2.87 o 
  -3   9  11        4.95        1.72      2.23 o 
  -2   9  11       17.78       28.11      2.40 o 
  -1   9  11       27.21       20.88      2.26 o 
   0   9  11       12.37       19.12      2.26 o 
   1   9  11      255.04      246.89      5.68 o 
   2   9  11        0.26        0.17      1.82 o 
   3   9  11      166.84      151.86      3.78 o 
   4   9  11       22.32       22.06      2.06 o 
   5   9  11        7.61        4.43      2.16 o 
   6   9  11        0.26       -1.05      2.30 o 
   7   9  11       23.54       27.23      2.70 o 
  -6  10  11       19.36       19.26      3.99 o 
  -5  10  11       29.50       34.93      4.05 o 
  -4  10  11       61.87       66.59      3.72 o 
  -3  10  11       49.13       46.05      3.18 o 
  -2  10  11       37.38       35.71      3.14 o 
  -1  10  11      107.20      108.72      4.46 o 
   0  10  11        7.41        4.76      2.70 o 
   1  10  11       91.30       97.47      4.19 o 
   2  10  11      328.99      321.35      7.77 o 
   3  10  11       59.04       69.43      3.18 o 
   4  10  11       93.02       86.52      3.51 o 
   5  10  11       95.43       93.62      3.75 o 
  -4  11  11      262.32      277.27      9.19 o 
  -3  11  11        6.18        1.59      3.24 o 
  -2  11  11        4.32        2.47      3.14 o 
  -1  11  11       47.93       46.49      3.58 o 
   0  11  11      331.10      355.95      8.55 o 
   1  11  11      136.00      136.05      5.07 o 
   2  11  11       24.05       16.35      3.07 o 
   3  11  11        0.13       -2.36      2.97 o 
 -12   0  12      469.18      478.21     12.26 o 
 -10   0  12        0.00        3.58      2.70 o 
  -8   0  12      123.72      137.03      5.27 o 
  -6   0  12      974.87      858.08     17.16 o 
  -4   0  12      946.05      949.64     15.07 o 
  -2   0  12     1120.42     1022.51     13.68 o 
   0   0  12     4018.50     4051.75     49.90 o 
   2   0  12      443.48      456.63      7.87 o 
   4   0  12     1019.34     1010.45     15.98 o 
   6   0  12      148.15      148.38      5.10 o 
   8   0  12       61.26       69.09      3.82 o 
  10   0  12       31.39       39.63      3.45 o 
  12   0  12       96.06       91.15      5.24 o 
 -13   1  12        5.04        3.95      2.53 o 
 -12   1  12       33.06       37.64      2.74 o 
 -11   1  12       41.78       37.77      2.57 o 
 -10   1  12      101.20      108.48      3.55 o 
  -9   1  12        3.30        1.15      1.72 o 
  -8   1  12      537.32      559.90      8.99 o 
  -7   1  12        1.05        1.79      1.45 o 
  -6   1  12      378.16      395.44      5.98 o 
  -5   1  12       47.61       50.71      1.93 o 
  -4   1  12     1740.16     1859.51     19.56 o 
  -3   1  12      555.96      539.02      6.01 o 
  -2   1  12      715.06      709.43      7.03 o 
  -1   1  12      347.43      349.29      4.19 o 
   0   1  12      460.45      447.23      5.54 o 
   1   1  12        5.27        3.85      0.88 o 
   2   1  12      783.85      678.86      7.94 o 
   3   1  12      588.94      602.40      7.16 o 
   4   1  12      548.17      524.97      6.45 o 
   5   1  12      134.49      127.20      2.77 o 
   6   1  12      171.34      155.98      3.65 o 
   7   1  12       26.80       27.50      2.16 o 
   8   1  12      718.54      712.47     12.94 o 
   9   1  12       33.46       34.59      2.20 o 
  10   1  12       87.33       85.27      3.24 o 
  11   1  12        3.22        0.57      2.30 o 
  12   1  12      380.62      416.52      8.14 o 
 -12   2  12       39.34       36.08      2.70 o 
 -11   2  12       50.14       52.97      2.91 o 
 -10   2  12       30.13       29.32      2.26 o 
  -9   2  12        0.34       -0.03      1.79 o 
  -8   2  12      141.18      141.72      3.68 o 
  -7   2  12      769.83      805.58     10.64 o 
  -6   2  12        6.88       11.82      1.35 o 
  -5   2  12     1218.14     1287.75     15.95 o 
  -4   2  12      366.48      354.80      4.90 o 
  -3   2  12      206.08      198.45      3.61 o 
  -2   2  12        2.64        4.59      0.74 o 
  -1   2  12      878.00      937.95     10.68 o 
   0   2  12       20.37       20.57      1.18 o 
   1   2  12     2232.24     2332.75     24.02 o 
   2   2  12     1728.37     1641.87     17.36 o 
   3   2  12      234.06      215.58      3.38 o 
   4   2  12       43.98       47.84      1.86 o 
   5   2  12     3195.36     3158.47     35.57 o 
   6   2  12      687.09      699.94      9.39 o 
   7   2  12        0.36        0.41      1.42 o 
   8   2  12       30.17       30.88      1.96 o 
   9   2  12        3.68        6.69      2.16 o 
  10   2  12        0.13       -0.91      2.40 o 
  11   2  12      450.89      523.25     10.71 o 
 -12   3  12        0.00        1.66      2.43 o 
 -11   3  12      525.19      536.29      9.29 o 
 -10   3  12        1.35       -1.39      1.99 o 
  -9   3  12       73.18       77.67      3.11 o 
  -8   3  12      424.28      455.44      7.03 o 
  -7   3  12      229.14      243.18      5.17 o 
  -6   3  12       99.43       89.60      3.01 o 
  -5   3  12        0.97        2.16      1.32 o 
  -4   3  12       84.84       75.71      2.36 o 
  -3   3  12       26.31       20.20      1.45 o 
  -2   3  12        4.99        5.57      1.22 o 
  -1   3  12     5138.35     5100.55     50.91 o 
   0   3  12      427.80      410.78      5.41 o 
   1   3  12      452.35      462.57      5.95 o 
   2   3  12       33.95       17.36      1.32 o 
   3   3  12      812.11      761.76      9.97 o 
   4   3  12      812.73      749.36      9.93 o 
   5   3  12       16.17       20.14      1.55 o 
   6   3  12      132.86      125.00      3.07 o 
   7   3  12       13.55       13.89      1.59 o 
   8   3  12       45.36       48.45      2.20 o 
   9   3  12       49.20       48.95      2.64 o 
  10   3  12      111.05      120.07      4.02 o 
  11   3  12      106.94      110.71      4.05 o 
 -12   4  12      280.10      270.31      7.43 o 
 -11   4  12       57.45       58.78      3.92 o 
 -10   4  12        1.44        2.09      2.60 o 
  -9   4  12      195.94      186.12      4.66 o 
  -8   4  12      118.65      130.34      3.82 o 
  -7   4  12      357.57      363.92      6.76 o 
  -6   4  12      118.04      101.42      3.21 o 
  -5   4  12     1193.70     1250.89     15.44 o 
  -4   4  12      587.40      605.71      8.45 o 
  -3   4  12      101.80      101.32      2.70 o 
  -2   4  12      549.25      540.61      7.64 o 
  -1   4  12        4.21        4.70      1.08 o 
   0   4  12       18.38       16.66      1.25 o 
   1   4  12     2267.92     2298.63     26.45 o 
   2   4  12       47.06       45.74      1.89 o 
   3   4  12     1680.05     1678.15     20.00 o 
   4   4  12      268.38      266.05      4.73 o 
   5   4  12     2515.66     2468.97     28.65 o 
   6   4  12        1.73       -1.25      1.45 o 
   7   4  12       85.82       79.05      2.74 o 
   8   4  12        0.35       -0.61      1.76 o 
   9   4  12      189.40      197.74      4.32 o 
  10   4  12       36.57       35.98      2.67 o 
  11   4  12        9.42        5.37      2.70 o 
 -11   5  12       28.05       29.26      3.34 o 
 -10   5  12       19.20       17.84      2.97 o 
  -9   5  12        4.44        1.22      2.06 o 
  -8   5  12      174.22      170.81      4.39 o 
  -7   5  12       36.05       38.78      2.33 o 
  -6   5  12       11.75       15.24      1.69 o 
  -5   5  12        0.49        4.36      1.55 o 
  -4   5  12     1673.63     1720.05     20.54 o 
  -3   5  12      182.12      169.70      3.61 o 
  -2   5  12      823.33      831.39     10.91 o 
  -1   5  12       11.12        8.24      1.42 o 
   0   5  12        1.37        0.78      1.28 o 
   1   5  12       61.37       54.09      2.09 o 
   2   5  12      521.16      504.02      7.40 o 
   3   5  12      139.17      153.82      3.38 o 
   4   5  12       23.86       24.12      1.66 o 
   5   5  12      333.51      347.40      5.84 o 
   6   5  12     1376.18     1360.18     17.09 o 
   7   5  12       25.83       27.53      1.93 o 
   8   5  12      930.10      944.70     12.84 o 
   9   5  12      126.09      127.06      3.55 o 
  10   5  12        0.55       -0.88      2.26 o 
 -11   6  12        0.58        0.98      3.51 o 
 -10   6  12        1.86       -1.05      3.21 o 
  -9   6  12      119.95      111.22      3.72 o 
  -8   6  12      372.54      376.39      7.23 o 
  -7   6  12       76.03       75.37      3.11 o 
  -6   6  12        0.98        0.98      1.72 o 
  -5   6  12      128.83      122.74      3.28 o 
  -4   6  12      369.04      378.72      6.25 o 
  -3   6  12       13.68       14.32      1.66 o 
  -2   6  12      339.07      334.33      5.57 o 
  -1   6  12       27.13       30.30      2.03 o 
   0   6  12      114.98       91.15      2.64 o 
   1   6  12       54.11       50.37      2.16 o 
   2   6  12        1.15        1.11      1.39 o 
   3   6  12       94.99       76.76      2.50 o 
   4   6  12        1.48        1.11      1.52 o 
   5   6  12      780.70      729.47     10.27 o 
   6   6  12      248.05      239.22      4.73 o 
   7   6  12        0.45       -1.08      1.82 o 
   8   6  12        0.51        2.33      1.99 o 
   9   6  12        0.01       -2.16      2.16 o 
  10   6  12        0.41        1.01      2.43 o 
 -10   7  12       15.75        9.39      3.72 o 
  -9   7  12        6.77        6.96      3.41 o 
  -8   7  12       91.66       93.99      3.58 o 
  -7   7  12       51.78       51.22      2.50 o 
  -6   7  12       31.99       33.07      2.16 o 
  -5   7  12      177.73      190.81      4.19 o 
  -4   7  12      309.53      320.98      5.68 o 
  -3   7  12      196.02      203.72      4.80 o 
  -2   7  12     1208.60     1199.74     17.30 o 
  -1   7  12        0.28       -0.81      1.82 o 
   0   7  12      113.11      104.33      3.41 o 
   1   7  12      154.77      155.17      3.55 o 
   2   7  12        0.29       -1.22      1.52 o 
   3   7  12       46.47       54.97      2.36 o 
   4   7  12      256.54      250.91      4.86 o 
   5   7  12        3.38        0.00      1.72 o 
   6   7  12        2.39        1.82      1.89 o 
   7   7  12        0.22        1.76      2.03 o 
   8   7  12      171.18      164.80      4.12 o 
   9   7  12       54.09       58.99      2.97 o 
  -9   8  12        0.35       -3.04      3.55 o 
  -8   8  12        2.24        4.02      3.55 o 
  -7   8  12       68.56       67.43      2.94 o 
  -6   8  12       79.45       82.50      3.11 o 
  -5   8  12       39.06       28.31      2.23 o 
  -4   8  12       73.61       78.31      3.21 o 
  -3   8  12       69.34       68.78      3.07 o 
  -2   8  12       64.71       63.82      2.87 o 
  -1   8  12        1.24        1.32      2.06 o 
   0   8  12      124.87      146.99      4.32 o 
   1   8  12      191.24      189.09      4.76 o 
   2   8  12       99.82       98.78      2.97 o 
   3   8  12        0.29        2.87      1.79 o 
   4   8  12        4.99        7.06      1.89 o 
   5   8  12      190.47      176.69      4.16 o 
   6   8  12      238.91      262.64      5.30 o 
   7   8  12       53.23       56.52      2.84 o 
   8   8  12      144.13      152.43      4.49 o 
  -7   9  12       19.66       18.31      3.28 o 
  -6   9  12       13.03       13.14      2.53 o 
  -5   9  12       40.28       41.49      3.28 o 
  -4   9  12       32.13       32.70      2.74 o 
  -3   9  12       16.45       11.93      2.40 o 
  -2   9  12       94.39       95.14      3.58 o 
  -1   9  12        4.20        5.27      2.30 o 
   0   9  12       90.21       91.89      3.55 o 
   1   9  12      135.13      128.75      4.09 o 
   2   9  12       32.18       24.05      2.13 o 
   3   9  12       85.80       98.95      3.21 o 
   4   9  12        0.24       -1.28      2.06 o 
   5   9  12        4.74        3.68      2.20 o 
   6   9  12        2.68        2.06      2.43 o 
  -5  10  12        0.16        6.86      3.99 o 
  -4  10  12        1.68        3.01      3.04 o 
  -3  10  12       47.72       43.99      3.31 o 
  -2  10  12      114.40      110.41      4.46 o 
  -1  10  12       21.13       17.30      2.97 o 
   0  10  12       73.07       79.73      4.05 o 
   1  10  12      121.48      132.30      4.83 o 
   2  10  12       45.61       33.31      3.04 o 
   3  10  12       90.64       86.22      3.58 o 
   4  10  12      170.00      190.37      5.00 o 
  -1  11  12       87.69       91.32      4.59 o 
   0  11  12      198.66      205.44      6.35 o 
 -11   0  13     1372.92     1460.96     28.82 o 
  -9   0  13       34.74       37.91      3.41 o 
  -7   0  13       40.38       43.31      3.28 o 
  -5   0  13      661.18      697.57     11.86 o 
  -3   0  13      271.91      275.34      5.51 o 
  -1   0  13     1499.02     1418.56     18.55 o 
   1   0  13      667.72      631.80     10.41 o 
   3   0  13     2016.16     2001.60     29.73 o 
   5   0  13      425.46      416.25      7.87 o 
   7   0  13      103.86       89.83      4.09 o 
   9   0  13      561.33      604.26     14.46 o 
  11   0  13       18.27       14.12      3.51 o 
 -12   1  13        2.74        3.04      2.43 o 
 -11   1  13       11.44       11.99      2.33 o 
 -10   1  13      173.04      174.90      4.56 o 
  -9   1  13        0.79        0.44      1.86 o 
  -8   1  13      240.42      260.54      5.44 o 
  -7   1  13       39.44       37.30      2.16 o 
  -6   1  13      155.65      170.04      3.48 o 
  -5   1  13       65.69       54.12      2.03 o 
  -4   1  13      349.06      367.37      4.97 o 
  -3   1  13      340.42      341.52      4.26 o 
  -2   1  13      991.83     1010.55     10.41 o 
  -1   1  13      177.44      140.71      2.57 o 
   0   1  13      214.95      200.51      3.14 o 
   1   1  13       74.03       66.55      1.76 o 
   2   1  13      697.78      681.29      8.04 o 
   3   1  13     1222.07     1244.20     14.90 o 
   4   1  13        1.01        3.18      1.35 o 
   5   1  13      918.25      955.89     13.58 o 
   6   1  13     1145.94     1151.36     16.08 o 
   7   1  13       19.18       18.89      2.03 o 
   8   1  13       72.10       76.93      2.91 o 
   9   1  13       55.31       53.55      2.64 o 
  10   1  13        9.06        8.04      2.23 o 
  11   1  13       40.68       43.82      2.80 o 
 -12   2  13        0.30       -1.35      2.43 o 
 -11   2  13      482.85      480.92      8.68 o 
 -10   2  13       26.38       25.54      2.57 o 
  -9   2  13      354.75      350.64      6.76 o 
  -8   2  13       11.74       11.96      1.86 o 
  -7   2  13       11.24       15.37      1.55 o 
  -6   2  13        0.74       -0.17      1.55 o 
  -5   2  13      113.08      119.53      3.28 o 
  -4   2  13       81.43       87.40      2.47 o 
  -3   2  13      141.04      144.12      3.04 o 
  -2   2  13      555.72      553.62      6.22 o 
  -1   2  13      444.27      392.37      5.20 o 
   0   2  13      187.72      195.14      3.18 o 
   1   2  13      294.61      266.96      3.95 o 
   2   2  13      666.14      683.45      8.14 o 
   3   2  13      120.86      119.66      2.70 o 
   4   2  13      638.17      595.65      8.24 o 
   5   2  13       81.55       69.12      2.36 o 
   6   2  13      161.65      157.23      3.34 o 
   7   2  13       24.30       20.34      1.89 o 
   8   2  13       13.89       21.05      2.23 o 
   9   2  13       10.85        4.09      2.26 o 
  10   2  13      110.89      123.38      4.36 o 
  11   2  13       69.19       72.70      3.45 o 
 -12   3  13      115.69      104.66      4.90 o 
 -11   3  13        0.96        6.96      3.01 o 
 -10   3  13      172.02      164.09      5.54 o 
  -9   3  13        1.68        5.61      2.47 o 
  -8   3  13     2645.21     2737.42     36.01 o 
  -7   3  13      114.73      130.31      3.75 o 
  -6   3  13      126.38      122.40      3.51 o 
  -5   3  13      463.99      459.13      7.77 o 
  -4   3  13     1328.01     1347.81     16.39 o 
  -3   3  13      163.44      168.55      3.48 o 
  -2   3  13     1077.05     1052.14     13.11 o 
  -1   3  13        3.23        2.94      1.15 o 
   0   3  13      113.93      113.78      2.36 o 
   1   3  13      479.89      441.63      5.81 o 
   2   3  13     1013.89      934.30     11.86 o 
   3   3  13       29.40       34.73      1.72 o 
   4   3  13       72.16       56.62      2.09 o 
   5   3  13       35.39       25.84      1.69 o 
   6   3  13     1837.59     1840.01     22.06 o 
   7   3  13        2.30       -1.01      1.62 o 
   8   3  13       27.76       27.57      1.96 o 
   9   3  13        0.25       -0.95      2.13 o 
  10   3  13      100.39       89.12      4.26 o 
  11   3  13       19.51       19.97      3.34 o 
 -11   4  13       94.45       94.26      4.70 o 
 -10   4  13       50.34       43.75      3.55 o 
  -9   4  13        9.65        8.72      2.09 o 
  -8   4  13       19.17       20.30      2.16 o 
  -7   4  13       76.72       69.49      3.01 o 
  -6   4  13       11.54       12.47      1.89 o 
  -5   4  13     2011.62     2116.74     24.83 o 
  -4   4  13      577.78      590.17      8.45 o 
  -3   4  13      228.20      225.27      4.26 o 
  -2   4  13        5.57        8.28      1.42 o 
  -1   4  13       39.01       35.03      1.82 o 
   0   4  13      732.44      693.82      9.32 o 
   1   4  13      262.35      233.92      4.22 o 
   2   4  13       82.18       76.01      2.33 o 
   3   4  13      149.98      146.72      3.28 o 
   4   4  13       81.13       64.76      2.30 o 
   5   4  13      785.42      793.86     10.81 o 
   6   4  13      553.88      516.46      7.80 o 
   7   4  13      310.83      299.90      5.41 o 
   8   4  13       93.83       78.45      2.80 o 
   9   4  13       27.95       32.53      2.26 o 
  10   4  13      696.54      747.40     12.36 o 
 -11   5  13      144.12      129.66      5.47 o 
 -10   5  13        4.64        0.24      2.50 o 
  -9   5  13       81.85       79.53      3.38 o 
  -8   5  13       95.47       96.62      3.51 o 
  -7   5  13       55.96       61.62      2.84 o 
  -6   5  13      113.69       98.95      3.34 o 
  -5   5  13       25.66       26.72      1.93 o 
  -4   5  13      518.45      519.06      7.80 o 
  -3   5  13      116.78      115.24      3.11 o 
  -2   5  13        0.00       -0.51      1.49 o 
  -1   5  13      456.63      463.62      7.94 o 
   0   5  13        0.11       -0.07      1.42 o 
   1   5  13       10.20        7.77      1.45 o 
   2   5  13        4.08        6.59      1.42 o 
   3   5  13      875.47      905.48     11.96 o 
   4   5  13      579.73      573.69      8.48 o 
   5   5  13      141.94      131.05      3.34 o 
   6   5  13      256.65      282.74      5.24 o 
   7   5  13       71.10       67.50      2.64 o 
   8   5  13       50.86       50.88      2.43 o 
   9   5  13      462.55      505.71      8.14 o 
  10   5  13      152.06      151.89      4.12 o 
 -10   6  13       29.34       26.69      3.24 o 
  -9   6  13       13.49       15.03      2.50 o 
  -8   6  13       12.91       19.49      2.36 o 
  -7   6  13      788.70      844.26     13.11 o 
  -6   6  13        0.32       -1.86      1.86 o 
  -5   6  13      461.01      492.74      7.67 o 
  -4   6  13        4.85        3.75      1.72 o 
  -3   6  13       23.98       28.48      2.03 o 
  -2   6  13      236.11      229.12      5.10 o 
  -1   6  13      471.42      444.36      7.87 o 
   0   6  13       61.84       71.89      2.84 o 
   1   6  13      164.05      135.41      3.28 o 
   2   6  13       16.48       20.37      1.62 o 
   3   6  13      189.59      183.51      3.92 o 
   4   6  13        3.79       -0.10      1.59 o 
   5   6  13      391.88      375.14      6.35 o 
   6   6  13       87.80       91.05      2.97 o 
   7   6  13        1.20        1.55      1.96 o 
   8   6  13        4.94        5.51      2.16 o 
   9   6  13       95.73       83.18      3.24 o 
  -9   7  13       67.68       64.70      3.92 o 
  -8   7  13       70.18       70.91      3.38 o 
  -7   7  13        0.52        2.30      2.30 o 
  -6   7  13        0.34        0.74      2.06 o 
  -5   7  13        2.88        4.66      1.96 o 
  -4   7  13      175.96      167.97      3.99 o 
  -3   7  13      142.46      156.39      4.22 o 
  -2   7  13        5.42        6.52      1.99 o 
  -1   7  13       50.66       49.19      2.60 o 
   0   7  13       29.77       26.93      2.23 o 
   1   7  13       63.38       66.86      2.97 o 
   2   7  13      384.17      376.42      6.35 o 
   3   7  13       39.93       39.63      2.09 o 
   4   7  13      245.57      244.36      4.86 o 
   5   7  13       76.98       77.30      2.87 o 
   6   7  13       28.82       23.92      2.20 o 
   7   7  13        4.72        5.64      2.16 o 
   8   7  13       39.93       46.05      2.70 o 
  -8   8  13       22.98       21.96      3.99 o 
  -7   8  13      118.34      130.64      3.89 o 
  -6   8  13        0.02       -1.72      2.26 o 
  -5   8  13        7.09        6.86      2.43 o 
  -4   8  13       84.51       96.22      3.58 o 
  -3   8  13       24.46       26.18      2.36 o 
  -2   8  13      313.26      332.64      6.76 o 
  -1   8  13      128.57      115.00      3.75 o 
   0   8  13       59.38       65.44      3.04 o 
   1   8  13       10.72        9.19      1.99 o 
   2   8  13       44.66       43.55      2.26 o 
   3   8  13      257.37      252.60      5.03 o 
   4   8  13       41.09       34.59      2.26 o 
   5   8  13        9.77       11.72      2.13 o 
   6   8  13      149.85      155.95      4.05 o 
   7   8  13       62.39       53.99      2.77 o 
  -6   9  13       60.87       58.18      3.68 o 
  -5   9  13       22.00       19.36      2.87 o 
  -4   9  13       87.26       91.83      3.78 o 
  -3   9  13      151.90      150.17      4.49 o 
  -2   9  13       14.82       15.07      2.53 o 
  -1   9  13       92.45       99.60      3.72 o 
   0   9  13       83.21       88.38      3.61 o 
   1   9  13       17.33       18.38      2.36 o 
   2   9  13      738.64      737.67     12.30 o 
   3   9  13      100.47      114.83      3.48 o 
   4   9  13       61.58       58.28      2.77 o 
   5   9  13        8.09        8.18      2.36 o 
  -4  10  13        6.14        6.42      3.21 o 
  -3  10  13        0.10        1.22      3.18 o 
  -2  10  13        9.75        5.84      3.14 o 
  -1  10  13      378.48      384.90      8.89 o 
   0  10  13       32.84       41.76      2.97 o 
   1  10  13        0.03        0.78      2.57 o 
   2  10  13        3.31        5.17      2.84 o 
   3  10  13       31.97       27.80      3.21 o 
 -12   0  14        3.41        7.97      3.68 o 
 -10   0  14      473.68      511.93     12.74 o 
  -8   0  14        0.62        3.18      2.60 o 
  -6   0  14      981.70      984.16     19.66 o 
  -4   0  14      312.68      340.24      6.69 o 
  -2   0  14      668.54      610.75      8.95 o 
   0   0  14      281.89      295.61      5.84 o 
   2   0  14     5124.56     5353.32     76.22 o 
   4   0  14      411.48      417.37      7.87 o 
   6   0  14     1072.87     1117.95     22.74 o 
   8   0  14       22.32       25.64      3.01 o 
  10   0  14      441.11      475.51     12.43 o 
 -12   1  14       54.55       45.54      3.04 o 
 -11   1  14        0.07       -1.82      2.40 o 
 -10   1  14       70.47       70.74      3.31 o 
  -9   1  14       42.11       39.49      2.60 o 
  -8   1  14        1.01        1.89      1.89 o 
  -7   1  14      132.53      125.27      3.51 o 
  -6   1  14      103.22       96.83      2.70 o 
  -5   1  14       94.28       91.49      3.01 o 
  -4   1  14      214.55      225.24      3.95 o 
  -3   1  14      723.36      762.34      9.80 o 
  -2   1  14     1295.25     1211.39     13.31 o 
  -1   1  14       99.47      114.16      2.40 o 
   0   1  14      220.02      205.54      3.28 o 
   1   1  14       50.42       51.12      1.79 o 
   2   1  14       24.81       33.07      1.62 o 
   3   1  14        5.43        6.49      1.32 o 
   4   1  14      234.07      245.47      4.76 o 
   5   1  14     1085.91     1103.62     15.51 o 
   6   1  14       36.22       37.67      2.33 o 
   7   1  14      186.12      188.21      4.36 o 
   8   1  14       13.07       18.55      2.03 o 
   9   1  14       22.81       25.44      2.33 o 
  10   1  14       13.57       15.10      2.40 o 
 -11   2  14      351.97      371.66      7.43 o 
 -10   2  14      362.13      375.51      8.78 o 
  -9   2  14        8.51        6.49      2.67 o 
  -8   2  14      379.05      367.30      8.11 o 
  -7   2  14      623.47      641.32     10.57 o 
  -6   2  14        0.13        0.44      1.66 o 
  -5   2  14       61.49       48.01      2.36 o 
  -4   2  14      240.12      252.50      5.10 o 
  -3   2  14       21.66       22.94      1.59 o 
  -2   2  14       32.01       31.66      1.42 o 
  -1   2  14      851.64      854.47      9.90 o 
   0   2  14      645.94      591.05      7.30 o 
   1   2  14      393.03      336.69      4.76 o 
   2   2  14      609.51      553.69      6.96 o 
   3   2  14      230.45      204.46      3.82 o 
   4   2  14      371.00      372.03      6.62 o 
   5   2  14      537.46      538.59      8.92 o 
   6   2  14      132.52      124.90      3.58 o 
   7   2  14       24.84       16.93      2.36 o 
   8   2  14        0.26       -0.64      2.43 o 
   9   2  14       30.96       27.84      2.60 o 
  10   2  14       53.81       55.71      3.45 o 
 -11   3  14       26.90       26.93      3.48 o 
 -10   3  14        3.95        3.51      2.91 o 
  -9   3  14        1.81       -1.86      2.60 o 
  -8   3  14        2.46        4.70      1.99 o 
  -7   3  14      849.07      878.93     13.31 o 
  -6   3  14      364.37      358.41      6.76 o 
  -5   3  14      900.94      931.70     13.65 o 
  -4   3  14        1.45        3.85      1.55 o 
  -3   3  14     1618.04     1633.73     19.53 o 
  -2   3  14      286.30      297.37      5.07 o 
  -1   3  14     1005.49     1015.58     12.84 o 
   0   3  14      364.56      361.93      5.07 o 
   1   3  14      544.24      486.05      6.35 o 
   2   3  14      315.03      341.93      5.47 o 
   3   3  14      234.08      214.36      4.02 o 
   4   3  14      411.22      399.09      6.25 o 
   5   3  14     1208.63     1187.24     15.03 o 
   6   3  14        8.43        8.21      1.69 o 
   7   3  14      301.71      300.61      5.41 o 
   8   3  14        6.11        4.22      2.60 o 
   9   3  14      122.18      118.78      4.66 o 
  10   3  14        9.78        4.66      3.28 o 
 -11   4  14      291.28      309.33      8.18 o 
 -10   4  14        5.14        4.56      3.04 o 
  -9   4  14        0.04        1.35      2.20 o 
  -8   4  14        2.18        1.76      2.06 o 
  -7   4  14      685.93      693.32     11.11 o 
  -6   4  14        6.40        3.68      1.89 o 
  -5   4  14       61.28       56.39      2.70 o 
  -4   4  14      636.91      624.67      8.92 o 
  -3   4  14     1137.78     1149.98     14.53 o 
  -2   4  14       18.08       26.59      1.82 o 
  -1   4  14      485.82      536.49      7.77 o 
   0   4  14       71.39       76.05      2.36 o 
   1   4  14      212.16      216.93      4.09 o 
   2   4  14      270.80      270.54      4.76 o 
   3   4  14       52.97       48.24      2.16 o 
   4   4  14       64.11       62.67      2.30 o 
   5   4  14        0.31        1.11      1.59 o 
   6   4  14      285.34      303.31      5.44 o 
   7   4  14      156.43      156.96      3.75 o 
   8   4  14       82.65       90.41      3.07 o 
   9   4  14      157.51      183.38      4.80 o 
 -10   5  14      224.10      221.69      5.81 o 
  -9   5  14       80.51       76.15      3.45 o 
  -8   5  14      134.58      146.42      4.29 o 
  -7   5  14       78.70       83.72      3.31 o 
  -6   5  14        3.78        2.91      1.99 o 
  -5   5  14        0.86       -1.76      1.76 o 
  -4   5  14       64.79       63.55      2.60 o 
  -3   5  14     1162.89     1175.14     14.93 o 
  -2   5  14      268.32      243.82      4.66 o 
  -1   5  14      321.10      311.32      6.11 o 
   0   5  14      142.53      130.64      3.68 o 
   1   5  14      461.99      448.45      6.93 o 
   2   5  14      153.25      138.51      3.31 o 
   3   5  14      256.95      229.16      4.43 o 
   4   5  14       24.12       21.49      1.72 o 
   5   5  14        0.23       -1.66      1.69 o 
   6   5  14       24.52       22.67      1.99 o 
   7   5  14      126.16      113.38      3.31 o 
   8   5  14        7.93        3.48      2.16 o 
   9   5  14      160.83      193.38      4.56 o 
  -9   6  14        1.97       -1.42      2.60 o 
  -8   6  14       57.54       50.95      2.97 o 
  -7   6  14        9.22       12.74      2.36 o 
  -6   6  14      239.80      232.33      5.51 o 
  -5   6  14       15.91       16.39      1.99 o 
  -4   6  14      844.81      880.21     11.99 o 
  -3   6  14       41.14       48.14      2.67 o 
  -2   6  14      154.96      145.98      4.05 o 
  -1   6  14      162.66      171.35      4.36 o 
   0   6  14     1378.66     1420.42     20.03 o 
   1   6  14      115.53       94.90      2.91 o 
   2   6  14      843.35      833.69     11.39 o 
   3   6  14       97.03      106.45      3.04 o 
   4   6  14      152.19      141.42      3.51 o 
   5   6  14      126.27      136.56      3.55 o 
   6   6  14      747.74      779.36     11.18 o 
   7   6  14      254.89      274.29      5.41 o 
   8   6  14        8.48        6.59      2.33 o 
  -8   7  14       26.11       22.03      2.77 o 
  -7   7  14       36.92       29.59      2.70 o 
  -6   7  14       28.87       28.78      2.33 o 
  -5   7  14       91.29       86.86      3.18 o 
  -4   7  14        1.09       -2.16      2.23 o 
  -3   7  14      196.65      203.41      4.97 o 
  -2   7  14      133.51      132.81      3.95 o 
  -1   7  14      113.34      106.66      3.65 o 
   0   7  14       91.43       96.18      3.48 o 
   1   7  14        0.72        0.34      2.13 o 
   2   7  14       32.04       26.72      1.99 o 
   3   7  14      447.00      468.48      7.53 o 
   4   7  14      223.48      222.13      4.66 o 
   5   7  14      163.32      146.39      3.78 o 
   6   7  14        0.63        2.33      2.16 o 
   7   7  14        9.40        5.98      2.33 o 
  -7   8  14      156.94      178.31      5.03 o 
  -6   8  14       91.77       94.22      3.45 o 
  -5   8  14      128.64      153.85      4.59 o 
  -4   8  14       13.46        8.07      2.50 o 
  -3   8  14      113.21      119.22      3.95 o 
  -2   8  14       83.20       78.01      3.38 o 
  -1   8  14       21.06       17.06      2.43 o 
   0   8  14      143.17      143.51      4.22 o 
   1   8  14      132.37      131.49      4.12 o 
   2   8  14       61.84       65.41      3.14 o 
   3   8  14        1.07       -0.64      2.03 o 
   4   8  14        1.09        0.98      2.09 o 
   5   8  14        0.29        1.62      2.26 o 
   6   8  14       83.28       91.45      3.38 o 
  -5   9  14        0.61       -2.94      2.94 o 
  -4   9  14      163.09      177.70      5.00 o 
  -3   9  14       84.18       84.19      3.75 o 
  -2   9  14      253.81      247.74      5.91 o 
  -1   9  14        3.16        1.42      2.64 o 
   0   9  14      212.87      206.59      5.34 o 
   1   9  14       13.68       13.24      2.53 o 
   2   9  14        4.10        3.78      2.47 o 
   3   9  14      423.60      444.53      8.68 o 
   4   9  14      489.64      521.32      8.55 o 
 -11   0  15       12.54        8.58      3.72 o 
  -9   0  15        3.21        2.97      3.14 o 
  -7   0  15        0.67        2.47      2.74 o 
  -5   0  15      619.83      551.32     10.03 o 
  -3   0  15     2022.11     2110.96     38.89 o 
  -1   0  15        9.64        9.97      1.52 o 
   1   0  15      105.07       91.32      2.94 o 
   3   0  15      189.12      172.10      4.22 o 
   5   0  15      229.99      234.83      6.72 o 
   7   0  15      163.05      153.58      5.51 o 
   9   0  15      274.41      282.10      8.61 o 
 -11   1  15      285.55      281.25      6.42 o 
 -10   1  15        4.15        6.45      2.43 o 
  -9   1  15       89.05       81.76      4.32 o 
  -8   1  15        0.01       -2.47      2.47 o 
  -7   1  15      182.19      183.48      5.24 o 
  -6   1  15        9.63        7.84      1.79 o 
  -5   1  15      103.63       94.19      3.14 o 
  -4   1  15      166.55      169.33      3.41 o 
  -3   1  15     1389.83     1501.33     17.91 o 
  -2   1  15      288.75      285.14      4.16 o 
  -1   1  15      948.99      886.12      9.46 o 
   0   1  15      204.40      204.02      3.82 o 
   1   1  15       26.38       35.47      1.66 o 
   2   1  15        8.76        7.87      1.39 o 
   3   1  15      639.63      627.91      9.76 o 
   4   1  15      196.74      174.80      4.05 o 
   5   1  15        0.53       -0.30      1.52 o 
   6   1  15        7.60        5.27      1.76 o 
   7   1  15      212.05      216.35      4.83 o 
   8   1  15        0.55        1.52      2.06 o 
   9   1  15       59.67       62.26      3.01 o 
  10   1  15      141.94      149.06      4.39 o 
 -11   2  15        0.71        4.39      3.21 o 
 -10   2  15      473.08      486.56     10.51 o 
  -9   2  15        2.93       -0.30      2.74 o 
  -8   2  15      228.88      238.45      6.32 o 
  -7   2  15       20.05       23.78      2.16 o 
  -6   2  15      363.41      390.64      7.13 o 
  -5   2  15       15.55       12.30      1.82 o 
  -4   2  15      601.80      614.70      9.70 o 
  -3   2  15       30.83       33.18      1.82 o 
  -2   2  15      122.24      101.08      2.23 o 
  -1   2  15       50.36       39.80      1.62 o 
   0   2  15      365.47      343.65      4.90 o 
   1   2  15        0.10        1.49      1.25 o 
   2   2  15      325.34      323.55      5.95 o 
   3   2  15       79.71       74.93      2.67 o 
   4   2  15      471.66      452.13      7.77 o 
   5   2  15      116.82      106.25      3.28 o 
   6   2  15      613.72      610.78     10.17 o 
   7   2  15      175.63      175.64      5.27 o 
   8   2  15       23.65       18.34      2.70 o 
   9   2  15        4.05        3.38      2.53 o 
 -10   3  15      128.89      113.62      5.14 o 
  -9   3  15       64.00       61.35      4.05 o 
  -8   3  15       18.36       16.69      2.20 o 
  -7   3  15        5.10        8.95      2.06 o 
  -6   3  15        1.95       -0.88      1.93 o 
  -5   3  15       91.00       89.66      3.38 o 
  -4   3  15      243.93      263.41      5.44 o 
  -3   3  15       40.90       48.34      2.23 o 
  -2   3  15       16.81       20.17      1.79 o 
  -1   3  15      378.15      342.33      5.64 o 
   0   3  15      269.76      282.27      4.36 o 
   1   3  15      133.46      134.87      3.07 o 
   2   3  15      262.56      242.30      4.39 o 
   3   3  15       77.65       64.97      2.26 o 
   4   3  15      472.93      489.60      7.36 o 
   5   3  15      271.36      262.00      5.47 o 
   6   3  15       60.01       63.41      2.91 o 
   7   3  15       46.68       49.09      2.67 o 
   8   3  15      165.86      162.70      5.24 o 
   9   3  15        3.14        4.83      3.04 o 
 -10   4  15      446.24      473.25     10.57 o 
  -9   4  15       17.41       18.31      2.50 o 
  -8   4  15      169.14      156.08      4.49 o 
  -7   4  15        4.76        8.38      2.16 o 
  -6   4  15      328.96      341.22      6.72 o 
  -5   4  15       91.35       87.37      3.21 o 
  -4   4  15      984.09      995.14     13.04 o 
  -3   4  15      464.96      481.59      7.43 o 
  -2   4  15      448.62      456.39      7.06 o 
  -1   4  15        4.76        7.30      1.79 o 
   0   4  15      368.70      366.08      6.76 o 
   1   4  15       77.17       79.97      2.53 o 
   2   4  15       19.85       17.91      1.59 o 
   3   4  15      167.67      166.22      3.58 o 
   4   4  15      241.09      236.79      4.56 o 
   5   4  15      144.05      133.08      3.34 o 
   6   4  15      129.26      139.60      3.51 o 
   7   4  15      640.82      682.74     10.00 o 
   8   4  15        2.21        6.96      2.64 o 
   9   4  15       44.20       43.01      3.65 o 
  -9   5  15      199.32      197.47      5.24 o 
  -8   5  15       81.47       81.79      3.55 o 
  -7   5  15      625.54      634.06     10.64 o 
  -6   5  15        2.30        1.66      2.13 o 
  -5   5  15      175.21      182.97      4.63 o 
  -4   5  15      174.55      185.04      4.16 o 
  -3   5  15      291.55      304.56      5.54 o 
  -2   5  15      195.97      192.30      4.66 o 
  -1   5  15      282.38      282.87      5.84 o 
   0   5  15       99.04       91.59      3.24 o 
   1   5  15      425.84      402.98      6.49 o 
   2   5  15        0.51        0.10      1.59 o 
   3   5  15     1022.45     1029.43     13.55 o 
   4   5  15       35.87       44.90      2.16 o 
   5   5  15      104.74      104.53      3.14 o 
   6   5  15       58.28       49.16      2.47 o 
   7   5  15        7.86        3.89      2.20 o 
   8   5  15      147.91      162.16      4.16 o 
  -8   6  15       43.79       38.58      2.97 o 
  -7   6  15       32.44       36.28      2.80 o 
  -6   6  15      217.52      225.31      5.41 o 
  -5   6  15        6.95        5.74      2.06 o 
  -4   6  15        0.07        3.48      1.96 o 
  -3   6  15       59.34       56.32      2.80 o 
  -2   6  15       88.36       89.22      3.34 o 
  -1   6  15       42.37       39.73      2.43 o 
   0   6  15      521.82      539.67      9.32 o 
   1   6  15       35.37       46.89      2.77 o 
   2   6  15      112.87      121.42      3.41 o 
   3   6  15      180.16      173.95      3.95 o 
   4   6  15      487.54      474.56      7.60 o 
   5   6  15       74.19       70.61      2.84 o 
   6   6  15        0.60        1.42      2.09 o 
   7   6  15      252.83      234.29      5.17 o 
  -7   7  15      513.10      571.96     10.14 o 
  -6   7  15        2.82        7.60      2.57 o 
  -5   7  15       42.92       40.20      2.77 o 
  -4   7  15        3.11        3.72      2.40 o 
  -3   7  15       47.58       51.15      2.87 o 
  -2   7  15       41.99       49.26      2.77 o 
  -1   7  15      368.14      360.48      7.20 o 
   0   7  15      194.90      198.41      5.00 o 
   1   7  15        7.52        5.98      2.09 o 
   2   7  15      287.78      272.70      6.05 o 
   3   7  15      248.51      265.34      5.24 o 
   4   7  15      118.85      117.16      3.41 o 
   5   7  15       15.61       15.47      2.23 o 
   6   7  15       18.44       18.68      2.43 o 
  -6   8  15       37.49       40.64      3.28 o 
  -5   8  15      160.76      180.54      5.20 o 
  -4   8  15      309.80      332.30      7.03 o 
  -3   8  15       86.07       87.10      3.68 o 
  -2   8  15        2.77        2.77      2.53 o 
  -1   8  15       75.00       63.35      3.24 o 
   0   8  15      214.01      202.23      5.17 o 
   1   8  15        0.62        2.47      2.30 o 
   2   8  15      451.98      454.06      8.61 o 
   3   8  15       13.06       11.52      2.50 o 
   4   8  15       57.07       56.28      2.74 o 
  -3   9  15       39.85       39.66      3.11 o 
  -2   9  15        8.48        2.06      2.91 o 
  -1   9  15      246.56      236.32      5.88 o 
   0   9  15      199.11      202.74      5.44 o 
   1   9  15       47.16       50.51      3.18 o 
   2   9  15        1.39        4.05      2.70 o 
 -10   0  16      100.61       85.68      5.54 o 
  -8   0  16        5.61        9.63      5.47 o 
  -6   0  16      375.52      391.25     14.70 o 
  -4   0  16      251.62      225.10      6.52 o 
  -2   0  16       40.79       47.60      2.84 o 
   0   0  16        0.01        1.55      1.66 o 
   2   0  16       20.56       26.62      2.30 o 
   4   0  16        0.13        1.08      2.23 o 
   6   0  16      119.28      119.76      4.90 o 
   8   0  16      460.25      465.14     11.89 o 
 -10   1  16        6.69        0.54      3.14 o 
  -9   1  16        6.35        7.67      3.01 o 
  -8   1  16       48.88       41.08      3.41 o 
  -7   1  16      204.32      214.93      5.84 o 
  -6   1  16      369.07      377.64      7.03 o 
  -5   1  16        0.01       -0.57      1.82 o 
  -4   1  16      142.95      148.78      3.24 o 
  -3   1  16      105.15      104.02      2.91 o 
  -2   1  16      803.38      795.01     11.49 o 
  -1   1  16      270.55      275.71      4.43 o 
   0   1  16      224.28      231.72      4.26 o 
   1   1  16       74.86       61.28      1.79 o 
   2   1  16       41.83       39.70      1.59 o 
   3   1  16       44.32       43.24      1.89 o 
   4   1  16      465.80      457.94      6.93 o 
   5   1  16       86.39       83.75      2.97 o 
   6   1  16      623.35      668.42     10.68 o 
   7   1  16       43.17       38.99      2.33 o 
   8   1  16      207.11      198.72      4.86 o 
   9   1  16        6.04        2.26      2.50 o 
 -10   2  16       39.23       38.89      3.75 o 
  -9   2  16      154.43      184.87      6.15 o 
  -8   2  16        0.02       -1.42      2.64 o 
  -7   2  16       33.80       27.97      2.33 o 
  -6   2  16       74.08       77.64      3.07 o 
  -5   2  16       55.55       45.84      2.53 o 
  -4   2  16       36.77       42.33      2.43 o 
  -3   2  16     1341.08     1374.03     17.03 o 
  -2   2  16       36.60       39.43      1.86 o 
  -1   2  16       14.75       13.58      1.62 o 
   0   2  16       10.10       11.45      1.42 o 
   1   2  16      618.42      639.46      8.78 o 
   2   2  16       39.44       37.60      2.13 o 
   3   2  16        2.01        0.41      1.79 o 
   4   2  16        3.05        2.74      1.86 o 
   5   2  16       44.59       44.59      2.40 o 
   6   2  16      157.66      163.55      5.03 o 
   7   2  16      673.56      705.68     13.61 o 
   8   2  16       15.03       16.28      2.50 o 
  -9   3  16       95.70       95.27      4.83 o 
  -8   3  16       63.77       65.71      3.24 o 
  -7   3  16      152.57      141.62      4.16 o 
  -6   3  16        0.04       -1.45      2.06 o 
  -5   3  16        1.20        0.10      1.96 o 
  -4   3  16       99.78       90.37      3.24 o 
  -3   3  16        3.64        1.99      1.72 o 
  -2   3  16       54.08       55.47      2.40 o 
  -1   3  16       18.89       18.99      1.79 o 
   0   3  16        1.02        2.09      1.79 o 
   1   3  16        3.81        4.36      1.59 o 
   2   3  16       47.19       51.39      2.50 o 
   3   3  16      109.34      100.14      3.21 o 
   4   3  16       14.83       22.09      2.06 o 
   5   3  16      131.38      129.46      3.75 o 
   6   3  16        0.64       -1.08      2.26 o 
   7   3  16      124.51      124.36      4.76 o 
   8   3  16       16.72       16.22      3.11 o 
  -9   4  16      158.28      166.29      4.86 o 
  -8   4  16        4.91        2.87      2.43 o 
  -7   4  16      207.14      211.56      5.24 o 
  -6   4  16       64.59       68.72      3.21 o 
  -5   4  16      157.87      167.16      4.43 o 
  -4   4  16        0.03       -2.03      2.03 o 
  -3   4  16      974.82     1005.68     13.24 o 
  -2   4  16        1.27        3.82      1.82 o 
  -1   4  16        0.33        0.27      1.93 o 
   0   4  16       11.97       11.72      1.96 o 
   1   4  16      462.94      421.29      6.66 o 
   2   4  16      116.00      111.08      3.01 o 
   3   4  16      305.04      294.29      5.24 o 
   4   4  16      285.19      274.50      5.07 o 
   5   4  16      200.90      207.91      4.97 o 
   6   4  16       28.51       20.57      2.50 o 
   7   4  16      192.92      189.36      4.93 o 
   8   4  16       30.38       21.49      3.24 o 
  -8   5  16        5.39        4.12      2.60 o 
  -7   5  16        2.58        1.25      2.50 o 
  -6   5  16      553.44      566.96      9.86 o 
  -5   5  16       20.63       20.88      2.36 o 
  -4   5  16      350.45      355.54      6.25 o 
  -3   5  16        1.16        5.10      2.16 o 
  -2   5  16      229.71      212.64      4.97 o 
  -1   5  16      412.09      450.00      8.11 o 
   0   5  16      349.23      345.48      6.76 o 
   1   5  16       37.00       37.30      2.47 o 
   2   5  16       66.14       67.10      2.57 o 
   3   5  16       14.45       16.11      1.86 o 
   4   5  16      704.46      723.18     10.37 o 
   5   5  16      256.59      250.44      5.03 o 
   6   5  16      435.85      453.96      7.47 o 
   7   5  16       32.08       28.07      2.47 o 
  -7   6  16       86.54       83.18      3.78 o 
  -6   6  16       62.42       73.85      3.48 o 
  -5   6  16       90.82       84.70      3.58 o 
  -4   6  16       10.54       10.34      2.40 o 
  -3   6  16        5.24        7.64      2.33 o 
  -2   6  16        6.14        5.71      2.30 o 
  -1   6  16       98.92       87.64      3.41 o 
   0   6  16       49.44       46.32      2.60 o 
   1   6  16       26.83       29.93      2.36 o 
   2   6  16        3.04        3.72      2.16 o 
   3   6  16       38.96       38.72      2.26 o 
   4   6  16        0.86        0.47      2.06 o 
   5   6  16       22.43       25.51      2.33 o 
   6   6  16       39.03       46.28      2.67 o 
  -6   7  16       15.52        9.83      2.77 o 
  -5   7  16       81.75       91.69      3.92 o 
  -4   7  16        6.04        6.11      2.60 o 
  -3   7  16       18.44       16.52      2.57 o 
  -2   7  16       46.82       35.64      2.77 o 
  -1   7  16      403.84      428.42      8.21 o 
   0   7  16      118.23      120.54      3.99 o 
   1   7  16       95.60      104.93      3.82 o 
   2   7  16        3.40        3.45      2.30 o 
   3   7  16       14.99       13.82      2.43 o 
   4   7  16       15.14       16.82      2.30 o 
   5   7  16      106.80       97.43      3.48 o 
  -4   8  16      122.90      133.35      4.53 o 
  -3   8  16      282.01      302.33      6.72 o 
  -2   8  16      141.55      149.80      4.66 o 
  -1   8  16       75.19       63.78      3.34 o 
   0   8  16        9.33        5.95      2.74 o 
   1   8  16      235.23      219.90      5.57 o 
   2   8  16       47.43       51.15      3.07 o 
   3   8  16      254.01      262.94      7.06 o 
  -9   0  17      210.31      230.00     12.84 o 
  -7   0  17        2.24        2.70      5.64 o 
  -5   0  17      576.20      580.34     13.38 o 
  -3   0  17     3161.88     3291.98     59.49 o 
  -1   0  17       13.48       20.78      2.23 o 
   1   0  17      435.05      470.85      8.92 o 
   3   0  17       86.17       87.26      4.09 o 
   5   0  17       25.93       19.46      2.77 o 
   7   0  17       87.05       86.18      4.56 o 
  -9   1  17        8.46       10.03      3.28 o 
  -8   1  17       53.49       49.83      3.75 o 
  -7   1  17       11.57        8.45      3.58 o 
  -6   1  17      174.62      164.76      5.20 o 
  -5   1  17      118.10      121.32      4.36 o 
  -4   1  17      109.27      103.51      3.11 o 
  -3   1  17      433.93      422.20      7.13 o 
  -2   1  17      281.08      287.60      5.30 o 
  -1   1  17      118.08      105.27      2.57 o 
   0   1  17      625.00      601.96      7.60 o 
   1   1  17      237.84      242.43      4.02 o 
   2   1  17       17.01       11.89      1.49 o 
   3   1  17      111.21      111.49      2.80 o 
   4   1  17       52.88       50.20      2.43 o 
   5   1  17        5.25        2.67      1.96 o 
   6   1  17       32.16       31.59      2.33 o 
   7   1  17      322.69      345.58      6.99 o 
   8   1  17        3.34        2.97      2.67 o 
  -9   2  17       47.45       53.85      4.05 o 
  -8   2  17      188.64      186.15      5.27 o 
  -7   2  17        7.65        3.24      2.26 o 
  -6   2  17       28.76       29.09      2.47 o 
  -5   2  17      212.45      213.18      4.97 o 
  -4   2  17       51.15       54.22      2.74 o 
  -3   2  17        6.03        7.03      2.36 o 
  -2   2  17      271.04      255.10      4.80 o 
  -1   2  17      107.99      107.87      3.31 o 
   0   2  17       42.79       44.66      2.40 o 
   1   2  17        5.68        9.09      1.86 o 
   2   2  17       76.60       73.92      2.94 o 
   3   2  17        3.46        2.91      1.93 o 
   4   2  17      862.72      879.60     13.38 o 
   5   2  17       58.92       53.58      3.31 o 
   6   2  17        6.09        6.15      2.30 o 
   7   2  17       19.72       20.17      2.53 o 
  -8   3  17       86.42       84.09      3.72 o 
  -7   3  17        6.23        5.54      2.40 o 
  -6   3  17      377.03      387.81      7.47 o 
  -5   3  17       24.77       25.17      2.40 o 
  -4   3  17       36.89       40.98      2.47 o 
  -3   3  17       42.98       43.41      2.57 o 
  -2   3  17      538.32      555.31      8.24 o 
  -1   3  17        2.07        0.91      1.96 o 
   0   3  17       47.28       32.67      2.23 o 
   1   3  17      112.21      112.60      3.41 o 
   2   3  17      137.91      130.74      3.68 o 
   3   3  17       70.81       54.60      2.70 o 
   4   3  17        8.29        8.78      2.20 o 
   5   3  17      199.55      189.66      4.70 o 
   6   3  17       58.74       49.46      3.24 o 
   7   3  17       22.90       25.68      3.11 o 
  -8   4  17        7.00        7.20      2.60 o 
  -7   4  17       27.26       25.95      2.70 o 
  -6   4  17      144.31      156.99      4.59 o 
  -5   4  17        0.58        1.82      2.30 o 
  -4   4  17      274.88      320.41      6.52 o 
  -3   4  17      250.35      261.56      5.10 o 
  -2   4  17       26.13       23.04      2.23 o 
  -1   4  17       10.37        7.09      2.13 o 
   0   4  17       29.97       23.24      2.23 o 
   1   4  17       97.99      106.62      3.45 o 
   2   4  17       79.43       68.28      2.53 o 
   3   4  17      123.56      109.05      3.58 o 
   4   4  17       57.22       53.07      2.77 o 
   5   4  17       19.80       19.73      2.50 o 
   6   4  17       70.32       89.56      3.61 o 
  -7   5  17       53.91       48.41      3.38 o 
  -6   5  17      234.92      233.25      5.64 o 
  -5   5  17       24.89       21.96      2.57 o 
  -4   5  17       24.52       24.16      2.53 o 
  -3   5  17      420.80      440.44      8.18 o 
  -2   5  17      177.73      176.12      4.63 o 
  -1   5  17       51.72       51.01      2.80 o 
   0   5  17       26.93       27.26      2.40 o 
   1   5  17      159.72      151.76      4.22 o 
   2   5  17        4.36        7.57      2.16 o 
   3   5  17        2.29        1.05      1.96 o 
   4   5  17      129.25      126.01      3.61 o 
   5   5  17       72.14       80.24      3.11 o 
   6   5  17        6.70        8.14      2.84 o 
  -6   6  17       18.09       19.12      2.84 o 
  -5   6  17      223.94      221.76      6.28 o 
  -4   6  17       42.44       44.80      2.94 o 
  -3   6  17      473.05      517.03      9.32 o 
  -2   6  17      217.00      218.48      5.34 o 
  -1   6  17       98.10       95.03      3.68 o 
   0   6  17       18.93       12.43      2.47 o 
   1   6  17       54.22       50.95      2.84 o 
   2   6  17        9.97        7.74      2.33 o 
   3   6  17      125.80      137.77      3.65 o 
   4   6  17       27.22       22.80      2.33 o 
  -4   7  17      131.56      135.58      4.56 o 
  -3   7  17        7.79        5.81      2.77 o 
  -2   7  17       19.80       17.36      2.77 o 
  -1   7  17       28.77       23.28      2.77 o 
   0   7  17      463.65      474.06      8.92 o 
   1   7  17      206.58      208.38      5.37 o 
   2   7  17      223.59      240.95      5.74 o 
   3   7  17       28.85       29.63      2.87 o 
  -8   0  18      262.86      310.14     15.14 o 
  -6   0  18       75.25       73.95      8.89 o 
  -4   0  18      128.59      117.70      4.76 o 
  -2   0  18      432.14      421.22      9.97 o 
   0   0  18      363.98      390.10      7.80 o 
   2   0  18      338.51      331.35      7.50 o 
   4   0  18      971.86     1020.28     21.76 o 
   6   0  18        5.06        5.03      3.18 o 
  -8   1  18      140.40      146.62      7.80 o 
  -7   1  18        0.70       -1.62      4.26 o 
  -6   1  18       93.44       82.13      3.99 o 
  -5   1  18        8.17        5.24      2.53 o 
  -4   1  18       63.77       66.42      3.34 o 
  -3   1  18      130.10      136.99      3.51 o 
  -2   1  18      225.19      246.32      4.76 o 
  -1   1  18        4.28        4.02      1.62 o 
   0   1  18        6.57        9.80      1.49 o 
   1   1  18      236.97      247.77      4.16 o 
   2   1  18        1.04        0.84      1.66 o 
   3   1  18       27.03       29.56      1.89 o 
   4   1  18      481.11      497.27      8.48 o 
   5   1  18      152.72      160.85      4.16 o 
   6   1  18      140.61      148.78      4.19 o 
  -8   2  18       64.16       66.35      4.29 o 
  -7   2  18       44.12       46.89      2.94 o 
  -6   2  18       25.75       20.10      2.94 o 
  -5   2  18       86.45      101.18      4.29 o 
  -4   2  18        8.12        7.43      2.60 o 
  -3   2  18       20.98       18.55      2.64 o 
  -2   2  18       95.17       80.44      3.51 o 
  -1   2  18      313.36      323.85      6.22 o 
   0   2  18       52.47       46.01      2.94 o 
   1   2  18       61.79       58.78      2.77 o 
   2   2  18      240.65      220.41      4.26 o 
   3   2  18      386.19      388.42      6.18 o 
   4   2  18        1.37        1.99      1.93 o 
   5   2  18       52.84       55.44      2.84 o 
   6   2  18        1.59        0.03      2.57 o 
  -7   3  18       35.66       42.84      3.04 o 
  -6   3  18       18.92       22.37      2.67 o 
  -5   3  18      225.85      207.03      5.14 o 
  -4   3  18      161.48      166.66      4.53 o 
  -3   3  18      227.40      250.85      5.51 o 
  -2   3  18        2.41        2.60      2.53 o 
  -1   3  18      567.94      576.39     11.18 o 
   0   3  18       26.59       19.76      2.64 o 
   1   3  18      255.22      259.26      6.55 o 
   2   3  18       66.88       63.24      2.94 o 
   3   3  18       40.47       31.49      2.43 o 
   4   3  18        6.69        9.49      2.47 o 
   5   3  18      126.01      111.45      3.89 o 
   6   3  18        2.45       -0.51      3.11 o 
  -7   4  18        3.23        1.96      2.77 o 
  -6   4  18      314.79      325.17      6.89 o 
  -5   4  18       43.22       41.55      2.91 o 
  -4   4  18       74.47       74.63      3.45 o 
  -3   4  18      206.28      202.84      5.64 o 
  -2   4  18      353.76      354.23      6.93 o 
  -1   4  18        0.02       -2.36      2.36 o 
   0   4  18        0.19       -1.22      2.33 o 
   1   4  18      234.81      234.97      6.28 o 
   2   4  18      337.63      313.65      7.57 o 
   3   4  18      139.12      147.37      4.22 o 
   4   4  18      528.51      550.51      9.59 o 
   5   4  18      115.77      122.20      4.05 o 
  -5   5  18       68.12       67.33      3.41 o 
  -4   5  18       32.43       41.39      3.21 o 
  -3   5  18        2.02        3.78      2.77 o 
  -2   5  18       10.69        7.74      2.53 o 
  -1   5  18       20.30       23.55      2.57 o 
   0   5  18       34.17       35.78      2.70 o 
   1   5  18       54.64       48.31      2.84 o 
   2   5  18      309.85      305.44      6.45 o 
   3   5  18       48.04       43.48      2.77 o 
   4   5  18        0.58        1.93      2.67 o 
  -4   6  18        3.51       -0.47      3.11 o 
  -3   6  18      124.01      133.78      4.46 o 
  -2   6  18      249.06      238.14      5.71 o 
  -1   6  18      500.22      536.76      9.66 o 
   0   6  18        3.69        0.20      2.70 o 
   1   6  18        0.24        1.25      2.50 o 
   2   6  18      328.78      325.41      6.89 o 
  -7   0  19       53.02       55.47      8.55 o 
  -5   0  19       26.28       18.48      2.94 o 
  -3   0  19       69.11       70.34      3.92 o 
  -1   0  19       53.01       58.18      3.41 o 
   1   0  19      476.48      513.11      9.80 o 
   3   0  19      266.30      276.89      8.01 o 
   5   0  19      159.09      140.10      6.05 o 
  -7   1  19       72.90       69.43      6.45 o 
  -6   1  19       10.79        7.50      2.80 o 
  -5   1  19      112.65       97.43      4.32 o 
  -4   1  19       33.47       34.97      2.91 o 
  -3   1  19      149.59      145.51      3.68 o 
  -2   1  19      148.31      140.58      3.55 o 
  -1   1  19      167.62      143.48      3.45 o 
   0   1  19       16.63       20.37      1.72 o 
   1   1  19       61.38       58.41      2.50 o 
   2   1  19        3.70        2.84      1.89 o 
   3   1  19       32.24       27.84      2.30 o 
   4   1  19      108.69      109.33      3.55 o 
   5   1  19        9.53        7.97      2.47 o 
  -6   2  19       58.58       66.45      3.99 o 
  -5   2  19        8.29        7.87      2.94 o 
  -4   2  19       64.00       56.69      3.75 o 
  -3   2  19      145.58      150.27      5.00 o 
  -2   2  19      270.37      274.23      6.59 o 
  -1   2  19       28.61       31.08      2.74 o 
   0   2  19       68.35       67.67      3.48 o 
   1   2  19      422.30      465.38      9.56 o 
   2   2  19      148.83      139.70      3.48 o 
   3   2  19        2.37        4.29      1.99 o 
   4   2  19       35.18       35.95      2.40 o 
   5   2  19       97.35      104.39      4.26 o 
  -6   3  19       97.59       97.94      4.59 o 
  -5   3  19       18.42       24.22      3.24 o 
  -4   3  19       12.14       11.66      2.97 o 
  -3   3  19      164.35      158.62      5.27 o 
  -2   3  19      616.05      615.55     14.39 o 
  -1   3  19       23.06       33.99      2.97 o 
   0   3  19        6.66        6.25      2.77 o 
   1   3  19      242.07      264.63      6.72 o 
   2   3  19      721.66      787.67     14.59 o 
   3   3  19      223.71      233.31      5.41 o 
   4   3  19      317.77      332.33      6.79 o 
  -5   4  19      175.06      185.54      5.10 o 
  -4   4  19      106.37      106.55      3.99 o 
  -3   4  19        4.14        1.62      2.87 o 
  -2   4  19       52.78       55.88      4.05 o 
  -1   4  19       92.12       88.14      4.22 o 
   0   4  19      174.06      179.87      5.64 o 
   1   4  19       29.67       29.70      3.21 o 
   2   4  19       22.30       21.22      3.24 o 
   3   4  19       22.83       28.48      2.80 o 
  -3   5  19       64.13       61.52      3.72 o 
  -2   5  19        1.48        7.13      2.80 o 
  -1   5  19       73.95       66.55      3.41 o 
   0   5  19       52.17       45.07      3.04 o 
   1   5  19      105.38      109.63      4.73 o 
  -4   0  20        0.29        4.22      3.18 o 
  -2   0  20       81.15       75.98      4.16 o 
   0   0  20       63.35       61.82      3.78 o 
   2   0  20      292.97      315.51      8.72 o 
  -4   1  20      103.51      116.59      4.80 o 
  -3   1  20       24.91       17.84      2.13 o 
  -2   1  20      696.87      800.38     12.06 o 
  -1   1  20      126.92      127.30      3.45 o 
   0   1  20        0.33       -1.11      2.13 o 
   1   1  20       36.55       40.91      2.36 o 
   2   1  20       69.16       61.99      2.67 o 
   3   1  20        2.77        1.69      2.47 o 
  -4   2  20       52.87       54.56      3.68 o 
  -3   2  20       23.20       23.18      3.18 o 
  -2   2  20       30.66       28.85      3.24 o 
  -1   2  20      587.39      595.24     13.82 o 
   0   2  20        0.61        0.47      3.24 o 
   1   2  20      393.39      437.67      9.29 o 
   2   2  20       33.27       28.68      3.21 o 
  -3   3  20       11.29       12.80      3.55 o 
  -2   3  20       11.29       12.33      3.48 o 
  -1   3  20        5.91        7.47      3.41 o 
   0   3  20       16.04       20.91      3.11 o 
   1   3  20        1.02        4.16      3.11 o 
                                                 
